# Supplementary material for: Ethyl 3-benzoyl­indolizine-1-carboxyl­ate
Source: Acta Crystallogr Sect E Struct Rep Online. 2011 Oct 29;67(Pt 11):o3033. doi: 10.1107/S160053681104284X (PMC3247427; doi:10.1107/S160053681104284X)
Supplement: Supplementary file 1 [file e-67-o3033-sup1.cif]

##############################################################################
#                                                                            #
# This CIF contains the data in a paper accepted for publication in          #
# Acta Crystallographica Section E. It conforms to the requirements of       #
# Notes for Authors for Acta Crystallographica Section E, and has been       #
# peer reviewed under the auspices of the IUCr Commission on Journals.       #
#                                                                            #
# Full details of the Crystallographic Information File format               #
# are given in the paper "The Crystallographic Information File (CIF):       #
# a New Standard Archive File for Crystallography" by S. R. Hall, F. H.      #
# Allen and I. D. Brown [Acta Cryst. (1991), A47, 655-685].                  #
#                                                                            #
# The current version of the core CIF dictionary is obtainable from          #
# ftp://ftp.iucr.org/pub/cif_core.dic.                                       #
#                                                                            #
# Software is freely available for graphical display of the structure(s)     #
# in this CIF. For information consult the CIF software page                 #
# http://www.iucr.org/resources/cif/software.                                #
#                                                                            #
# This file may be used for bona fide research purposes within the           #
# scientific community so long as proper attribution is given to the journal # 
# article from which it was obtained.                                        #
#                                                                            #
##############################################################################
data_global
_audit_creation_method     'from IUCr template'
_journal_date_recd_electronic     2011-10-06
_journal_date_accepted     2011-10-16
_journal_name_full     'Acta Crystallographica, Section E'
_journal_year     2011
_journal_volume     67
_journal_issue     11
_journal_page_first     o3033
_journal_page_last     o3033
_journal_paper_category     QO
_journal_coeditor_code     IM2326
_publ_contact_author_name     'Wang, Bing-Xiang'
_publ_contact_author_address
;
Department of Applied Chemistry;
Jiangsu Key Laboratory of Biofunctional Materials;
Jiangsu Research Center of Biomedical Functional Materials Engineering,
Nanjing Normal University,
Nanjing 210097,
People's Republic of China
;
_publ_contact_author_email     wang.bingxiang@yahoo.com
_publ_contact_author_fax     ?
_publ_contact_author_phone     ?
_publ_section_title
;
Ethyl 3-benzoylindolizine-1-carboxylate
;
loop_
    _publ_author_name
    _publ_author_footnote
    _publ_author_address
    'Gu, Wei-Jin' .
;
Department of Applied Chemistry
Jiangsu Key Laboratory of Biofunctional Materials
Jiangsu Research Center of Biomedical Functional Materials Engineering
Nanjing Normal University
Nanjing 210097
People's Republic of China
;
    'Zhuang, Jin' .
;
Department of Applied Chemistry
Jiangsu Key Laboratory of Biofunctional Materials
Jiangsu Research Center of Biomedical Functional Materials Engineering
Nanjing Normal University
Nanjing 210097
People's Republic of China
;
    'Jiang, Yu-Liang' .
;
Department of Applied Chemistry
Jiangsu Key Laboratory of Biofunctional Materials
Jiangsu Research Center of Biomedical Functional Materials Engineering
Nanjing Normal University
Nanjing 210097
People's Republic of China
;
    'Wang, Bing-Xiang' .
;
Department of Applied Chemistry
Jiangsu Key Laboratory of Biofunctional Materials
Jiangsu Research Center of Biomedical Functional Materials Engineering
Nanjing Normal University
Nanjing 210097
People's Republic of China
;
data_I
_audit_creation_method     SHELXL-97
_chemical_name_systematic
;
Ethyl 3-benzoylindolizine-1-carboxylate
;
_chemical_name_common     ?
_chemical_formula_moiety     'C18 H15 N O3'
_chemical_formula_sum     'C18 H15 N O3'
_chemical_formula_iupac     'C18 H15 N O3'
_chemical_formula_weight     293.31
_chemical_melting_point     ?
_symmetry_cell_setting     monoclinic
_symmetry_space_group_name_H-M     'P2(1)/c'
_symmetry_space_group_name_Hall     '-P 2ybc'
loop_
    _symmetry_equiv_pos_as_xyz
    'x, y, z'
    '-x, y+1/2, -z+1/2'
    '-x, -y, -z'
    'x, -y-1/2, z-1/2'
_cell_length_a     10.030(2)
_cell_length_b     19.223(3)
_cell_length_c     7.9652(17)
_cell_angle_alpha     90.00
_cell_angle_beta     103.073(3)
_cell_angle_gamma     90.00
_cell_volume     1495.9(5)
_cell_formula_units_Z     4
_cell_measurement_reflns_used     1073
_cell_measurement_theta_min     2.34
_cell_measurement_theta_max     19.35
_cell_measurement_temperature     291(2)
_exptl_crystal_description     block
_exptl_crystal_colour     yellow
_exptl_crystal_size_max     0.24
_exptl_crystal_size_mid     0.20
_exptl_crystal_size_min     0.18
_exptl_crystal_density_diffrn     1.302
_exptl_crystal_density_meas     ?
_exptl_crystal_density_method     'not measured'
_exptl_crystal_F_000     616
_exptl_absorpt_coefficient_mu     0.089
_exptl_absorpt_correction_type     multi-scan
_exptl_absorpt_process_details     '(SADABS; Bruker, 2000)'
_exptl_absorpt_correction_T_min     0.9789
_exptl_absorpt_correction_T_max     0.9841
_exptl_special_details     ?
_diffrn_ambient_temperature     291(2)
_diffrn_radiation_type     'MoK\a'
_diffrn_radiation_wavelength     0.71073
_diffrn_radiation_source     'sealed tube'
_diffrn_radiation_monochromator     'graphite'
_diffrn_measurement_device_type     'Bruker SMART APEX CCD'
_diffrn_measurement_method     'phi and omega scans'
_diffrn_detector_area_resol_mean     ?
_diffrn_reflns_number     8910
_diffrn_reflns_av_R_equivalents     0.0574
_diffrn_reflns_av_sigmaI/netI     0.0606
_diffrn_reflns_theta_min     2.08
_diffrn_reflns_theta_max     25.00
_diffrn_reflns_theta_full     25.00
_diffrn_measured_fraction_theta_max     0.988
_diffrn_measured_fraction_theta_full     0.988
_diffrn_reflns_limit_h_min     -11
_diffrn_reflns_limit_h_max     11
_diffrn_reflns_limit_k_min     -22
_diffrn_reflns_limit_k_max     20
_diffrn_reflns_limit_l_min     -9
_diffrn_reflns_limit_l_max     9
_diffrn_standards_number     ?
_diffrn_standards_interval_count     ?
_diffrn_standards_interval_time     ?
_diffrn_standards_decay_%     ?
_refine_special_details
;
Refinement of <i>F</i>^2^ against ALL reflections. The weighted <i>R</i>-factor
<i>wR</i> and goodness of fit <i>S</i> are based on <i>F</i>^2^, conventional
<i>R</i>-factors <i>R</i> are based on <i>F</i>, with <i>F</i> set to zero for
negative <i>F</i>^2^. The threshold expression of <i>F</i>^2^ >
\s(<i>F</i>^2^) is used only for calculating <i>R</i>-factors(gt) <i>etc</i>.
and is not relevant to the choice of reflections for refinement.
<i>R</i>-factors based on <i>F</i>^2^ are statistically about twice as large
as those based on <i>F</i>, and <i>R</i>- factors based on ALL data will be
even larger.
Least-squares planes (<i>x</i>,<i>y</i>,<i>z</i> in crystal coordinates) and
deviations from them (* indicates atom used to define plane)
8.2801 (0.0047) <i>x</i> + 9.1394 (0.0112) <i>y</i> - 3.8457 (0.0039) <i>z</i>
= 0.2003 (0.0031)
* 0.0099 (0.0018) C1 * 0.0019 (0.0019) C2 * -0.0097 (0.0019) C3 * -0.0087
(0.0017) C4 * 0.0066 (0.0018) C5 * 0.0165 (0.0017) C6 * -0.0108 (0.0017) C7 *
-0.0130 (0.0017) C8 * 0.0072 (0.0016) N1
Rms deviation of fitted atoms = 0.0101
- 0.9358 (0.0101) <i>x</i> - 10.1188 (0.0159) <i>y</i> + 6.7251 (0.0044)
<i>z</i> = 4.3984 (0.0037)
Angle to previous plane (with approximate e.s.d.) = 54.26 (0.07)
* -0.0091 (0.0016) C10 * 0.0153 (0.0017) C11 * -0.0081 (0.0018) C12 * -0.0053
(0.0019) C13 * 0.0114 (0.0018) C14 * -0.0042 (0.0016) C15
Rms deviation of fitted atoms = 0.0097
;
_reflns_number_total     2604
_reflns_number_gt     1604
_reflns_threshold_expression     >2sigma(I)
_refine_ls_structure_factor_coef     Fsqd
_refine_ls_matrix_type     full
_refine_ls_R_factor_all     0.0897
_refine_ls_R_factor_gt     0.0476
_refine_ls_wR_factor_gt     0.1105
_refine_ls_wR_factor_ref     0.1288
_refine_ls_goodness_of_fit_ref     1.003
_refine_ls_restrained_S_all     1.003
_refine_ls_number_reflns     2604
_refine_ls_number_parameters     201
_refine_ls_number_restraints     0
_refine_ls_hydrogen_treatment     constr
_refine_ls_weighting_scheme     calc
_refine_ls_weighting_details
                 'calc w=1/[\s^2^(Fo^2^)+(0.0588P)^2^] where P=(Fo^2^+2Fc^2^)/3'
_atom_sites_solution_hydrogens     geom
_atom_sites_solution_primary     direct
_atom_sites_solution_secondary     difmap
_refine_ls_shift/su_max     0.010
_refine_ls_shift/su_mean     0.002
_refine_diff_density_max     0.180
_refine_diff_density_min     -0.148
_refine_ls_extinction_method     SHELXL97
_refine_ls_extinction_coef     0.015(2)
_refine_ls_extinction_expression
                                  'Fc^*^=kFc[1+0.001xFc^2^\l^3^/sin(2\q)]^-1/4^'
loop_
    _atom_type_symbol
    _atom_type_description
    _atom_type_scat_dispersion_real
    _atom_type_scat_dispersion_imag
    _atom_type_scat_source
    'C' 'C' 0.0033 0.0016
                         'International Tables Vol C Tables 4.2.6.8 and 6.1.1.4'
    'H' 'H' 0.0000 0.0000
                         'International Tables Vol C Tables 4.2.6.8 and 6.1.1.4'
    'N' 'N' 0.0061 0.0033
                         'International Tables Vol C Tables 4.2.6.8 and 6.1.1.4'
    'O' 'O' 0.0106 0.0060
                         'International Tables Vol C Tables 4.2.6.8 and 6.1.1.4'
_computing_data_collection     'SMART (Bruker, 2000)'
_computing_cell_refinement     'SAINT (Bruker, 2000)'
_computing_data_reduction     'SAINT (Bruker, 2000)'
_computing_structure_solution     'SHELXTL (Sheldrick, 2008)'
_computing_structure_refinement     'SHELXTL (Sheldrick, 2008)'
_computing_molecular_graphics     'SHELXTL (Sheldrick, 2008)'
_computing_publication_material     'SHELXTL (Sheldrick, 2008)'
loop_
    _atom_site_type_symbol
    _atom_site_label
    _atom_site_fract_x
    _atom_site_fract_y
    _atom_site_fract_z
    _atom_site_U_iso_or_equiv
    _atom_site_adp_type
    _atom_site_calc_flag
    _atom_site_refinement_flags
    _atom_site_occupancy
    _atom_site_symmetry_multiplicity
    _atom_site_disorder_assembly
    _atom_site_disorder_group
    C C1 0.3367(2) 0.08044(12) 0.8614(3) 0.0535(7) Uani d . 1 1 . .
    H H1 0.4005 0.0494 0.9231 0.064 Uiso calc R 1 1 . .
    C C2 0.3057(3) 0.13943(12) 0.9370(3) 0.0620(7) Uani d . 1 1 . .
    H H2 0.3483 0.1490 1.0509 0.074 Uiso calc R 1 1 . .
    C C3 0.2092(3) 0.18631(13) 0.8436(3) 0.0613(7) Uani d . 1 1 . .
    H H3 0.1880 0.2267 0.8963 0.074 Uiso calc R 1 1 . .
    C C4 0.1464(2) 0.17291(11) 0.6764(3) 0.0501(6) Uani d . 1 1 . .
    H H4 0.0825 0.2041 0.6154 0.060 Uiso calc R 1 1 . .
    C C5 0.1782(2) 0.11209(10) 0.5963(3) 0.0426(6) Uani d . 1 1 . .
    C C6 0.1348(2) 0.08293(10) 0.4309(3) 0.0445(6) Uani d . 1 1 . .
    C C7 0.2020(2) 0.02004(11) 0.4333(3) 0.0477(6) Uani d . 1 1 . .
    H H7 0.1906 -0.0104 0.3403 0.057 Uiso calc R 1 1 . .
    C C8 0.2880(2) 0.00854(10) 0.5917(3) 0.0449(6) Uani d . 1 1 . .
    C C9 0.3887(2) -0.04547(11) 0.6464(3) 0.0473(6) Uani d . 1 1 . .
    C C10 0.3774(2) -0.10994(10) 0.5398(3) 0.0411(6) Uani d . 1 1 . .
    C C11 0.4968(3) -0.13982(12) 0.5151(3) 0.0536(7) Uani d . 1 1 . .
    H H11 0.5808 -0.1192 0.5626 0.064 Uiso calc R 1 1 . .
    C C12 0.4918(3) -0.20014(12) 0.4201(4) 0.0670(8) Uani d . 1 1 . .
    H H12 0.5722 -0.2191 0.4002 0.080 Uiso calc R 1 1 . .
    C C13 0.3690(3) -0.23235(13) 0.3550(3) 0.0674(8) Uani d . 1 1 . .
    H H13 0.3662 -0.2732 0.2917 0.081 Uiso calc R 1 1 . .
    C C14 0.2502(3) -0.20418(12) 0.3833(3) 0.0611(7) Uani d . 1 1 . .
    H H14 0.1671 -0.2265 0.3414 0.073 Uiso calc R 1 1 . .
    C C15 0.2542(2) -0.14261(11) 0.4742(3) 0.0497(6) Uani d . 1 1 . .
    H H15 0.1734 -0.1231 0.4912 0.060 Uiso calc R 1 1 . .
    C C16 0.0427(2) 0.11668(12) 0.2879(3) 0.0496(6) Uani d . 1 1 . .
    C C17 -0.0756(3) 0.10378(13) -0.0047(3) 0.0640(7) Uani d . 1 1 . .
    H H17A -0.0512 0.0856 -0.1073 0.077 Uiso calc R 1 1 . .
    H H17B -0.0680 0.1541 -0.0066 0.077 Uiso calc R 1 1 . .
    C C18 -0.2186(3) 0.08400(16) -0.0048(4) 0.0880(10) Uani d . 1 1 . .
    H H18A -0.2252 0.0343 0.0015 0.132 Uiso calc R 1 1 . .
    H H18B -0.2785 0.1003 -0.1089 0.132 Uiso calc R 1 1 . .
    H H18C -0.2446 0.1046 0.0928 0.132 Uiso calc R 1 1 . .
    N N1 0.27358(18) 0.06663(9) 0.6934(2) 0.0438(5) Uani d . 1 1 . .
    O O1 0.48475(18) -0.03908(9) 0.7719(2) 0.0698(5) Uani d . 1 1 . .
    O O2 0.01794(18) 0.07657(8) 0.1471(2) 0.0672(5) Uani d . 1 1 . .
    O O3 -0.00443(17) 0.17415(8) 0.2920(2) 0.0662(5) Uani d . 1 1 . .
loop_
    _atom_site_aniso_label
    _atom_site_aniso_U_11
    _atom_site_aniso_U_22
    _atom_site_aniso_U_33
    _atom_site_aniso_U_12
    _atom_site_aniso_U_13
    _atom_site_aniso_U_23
    C1 0.0636(17) 0.0482(14) 0.0423(14) 0.0019(12) -0.0016(12) -0.0008(11)
    C2 0.080(2) 0.0534(15) 0.0490(16) 0.0019(14) 0.0082(14) -0.0108(13)
    C3 0.0735(19) 0.0484(15) 0.0631(18) 0.0056(13) 0.0175(15) -0.0091(13)
    C4 0.0506(15) 0.0421(13) 0.0576(17) 0.0043(11) 0.0123(13) 0.0015(12)
    C5 0.0403(14) 0.0374(12) 0.0488(14) 0.0011(10) 0.0075(12) 0.0033(11)
    C6 0.0471(15) 0.0389(12) 0.0440(14) 0.0024(11) 0.0033(11) -0.0009(11)
    C7 0.0532(16) 0.0408(13) 0.0445(15) -0.0015(11) 0.0015(12) -0.0058(10)
    C8 0.0510(15) 0.0372(12) 0.0431(14) 0.0017(11) 0.0035(12) -0.0031(10)
    C9 0.0464(15) 0.0434(13) 0.0485(15) 0.0003(11) 0.0028(13) 0.0015(11)
    C10 0.0458(15) 0.0342(12) 0.0406(13) 0.0014(11) 0.0040(11) 0.0066(10)
    C11 0.0483(16) 0.0473(14) 0.0643(17) 0.0002(12) 0.0109(13) 0.0001(12)
    C12 0.0695(19) 0.0521(16) 0.084(2) 0.0083(14) 0.0271(16) -0.0052(15)
    C13 0.084(2) 0.0468(15) 0.0695(19) -0.0001(16) 0.0127(17) -0.0128(13)
    C14 0.0613(18) 0.0481(15) 0.0678(18) -0.0107(13) 0.0020(14) -0.0026(13)
    C15 0.0471(16) 0.0444(13) 0.0550(16) 0.0025(11) 0.0061(13) 0.0017(12)
    C16 0.0505(16) 0.0441(14) 0.0505(16) 0.0011(12) 0.0037(12) 0.0040(12)
    C17 0.069(2) 0.0711(17) 0.0429(15) 0.0018(15) -0.0064(14) 0.0072(13)
    C18 0.072(2) 0.113(2) 0.074(2) -0.0102(18) 0.0051(17) 0.0196(18)
    N1 0.0485(12) 0.0381(10) 0.0412(11) -0.0003(9) 0.0027(9) -0.0013(8)
    O1 0.0645(12) 0.0669(12) 0.0635(12) 0.0164(9) -0.0162(10) -0.0144(9)
    O2 0.0783(13) 0.0639(11) 0.0487(11) 0.0165(9) -0.0083(9) -0.0023(9)
    O3 0.0722(13) 0.0488(10) 0.0679(13) 0.0143(9) -0.0041(10) 0.0056(9)
_geom_special_details
;
All e.s.d.'s (except the e.s.d. in the dihedral angle between two l.s. planes)
are estimated using the full covariance matrix. The cell e.s.d.'s are taken
into account individually in the estimation of e.s.d.'s in distances, angles
and torsion angles; correlations between e.s.d.'s in cell parameters are only
used when they are defined by crystal symmetry. An approximate (isotropic)
treatment of cell e.s.d.'s is used for estimating e.s.d.'s involving l.s.
planes.
;
loop_
    _geom_bond_atom_site_label_1
    _geom_bond_atom_site_label_2
    _geom_bond_site_symmetry_2
    _geom_bond_distance
    _geom_bond_publ_flag
    C1 C2 . 1.353(3) ?
    C1 N1 . 1.370(3) ?
    C1 H1 . 0.9300 ?
    C2 C3 . 1.406(3) ?
    C2 H2 . 0.9300 ?
    C3 C4 . 1.363(3) ?
    C3 H3 . 0.9300 ?
    C4 C5 . 1.403(3) ?
    C4 H4 . 0.9300 ?
    C5 N1 . 1.393(3) ?
    C5 C6 . 1.407(3) ?
    C6 C7 . 1.382(3) ?
    C6 C16 . 1.448(3) ?
    C7 C8 . 1.376(3) ?
    C7 H7 . 0.9300 ?
    C8 N1 . 1.406(2) ?
    C8 C9 . 1.445(3) ?
    C9 O1 . 1.228(3) ?
    C9 C10 . 1.492(3) ?
    C10 C15 . 1.379(3) ?
    C10 C11 . 1.382(3) ?
    C11 C12 . 1.379(3) ?
    C11 H11 . 0.9300 ?
    C12 C13 . 1.372(3) ?
    C12 H12 . 0.9300 ?
    C13 C14 . 1.373(3) ?
    C13 H13 . 0.9300 ?
    C14 C15 . 1.383(3) ?
    C14 H14 . 0.9300 ?
    C15 H15 . 0.9300 ?
    C16 O3 . 1.205(3) ?
    C16 O2 . 1.337(3) ?
    C17 O2 . 1.450(3) ?
    C17 C18 . 1.484(3) ?
    C17 H17A . 0.9700 ?
    C17 H17B . 0.9700 ?
    C18 H18A . 0.9600 ?
    C18 H18B . 0.9600 ?
    C18 H18C . 0.9600 ?
loop_
    _geom_angle_atom_site_label_1
    _geom_angle_atom_site_label_2
    _geom_angle_atom_site_label_3
    _geom_angle_site_symmetry_1
    _geom_angle_site_symmetry_3
    _geom_angle
    _geom_angle_publ_flag
    C2 C1 N1 . . 119.7(2) ?
    C2 C1 H1 . . 120.2 ?
    N1 C1 H1 . . 120.2 ?
    C1 C2 C3 . . 120.1(2) ?
    C1 C2 H2 . . 119.9 ?
    C3 C2 H2 . . 119.9 ?
    C4 C3 C2 . . 120.4(2) ?
    C4 C3 H3 . . 119.8 ?
    C2 C3 H3 . . 119.8 ?
    C3 C4 C5 . . 120.0(2) ?
    C3 C4 H4 . . 120.0 ?
    C5 C4 H4 . . 120.0 ?
    N1 C5 C4 . . 117.9(2) ?
    N1 C5 C6 . . 107.35(18) ?
    C4 C5 C6 . . 134.7(2) ?
    C7 C6 C5 . . 106.80(19) ?
    C7 C6 C16 . . 128.7(2) ?
    C5 C6 C16 . . 124.45(19) ?
    C8 C7 C6 . . 110.83(19) ?
    C8 C7 H7 . . 124.6 ?
    C6 C7 H7 . . 124.6 ?
    C7 C8 N1 . . 106.01(18) ?
    C7 C8 C9 . . 129.9(2) ?
    N1 C8 C9 . . 123.6(2) ?
    O1 C9 C8 . . 122.7(2) ?
    O1 C9 C10 . . 119.4(2) ?
    C8 C9 C10 . . 117.9(2) ?
    C15 C10 C11 . . 119.2(2) ?
    C15 C10 C9 . . 122.7(2) ?
    C11 C10 C9 . . 118.0(2) ?
    C12 C11 C10 . . 120.2(2) ?
    C12 C11 H11 . . 119.9 ?
    C10 C11 H11 . . 119.9 ?
    C13 C12 C11 . . 120.4(2) ?
    C13 C12 H12 . . 119.8 ?
    C11 C12 H12 . . 119.8 ?
    C12 C13 C14 . . 119.9(2) ?
    C12 C13 H13 . . 120.1 ?
    C14 C13 H13 . . 120.1 ?
    C13 C14 C15 . . 120.0(2) ?
    C13 C14 H14 . . 120.0 ?
    C15 C14 H14 . . 120.0 ?
    C10 C15 C14 . . 120.3(2) ?
    C10 C15 H15 . . 119.8 ?
    C14 C15 H15 . . 119.8 ?
    O3 C16 O2 . . 123.5(2) ?
    O3 C16 C6 . . 125.0(2) ?
    O2 C16 C6 . . 111.5(2) ?
    O2 C17 C18 . . 110.6(2) ?
    O2 C17 H17A . . 109.5 ?
    C18 C17 H17A . . 109.5 ?
    O2 C17 H17B . . 109.5 ?
    C18 C17 H17B . . 109.5 ?
    H17A C17 H17B . . 108.1 ?
    C17 C18 H18A . . 109.5 ?
    C17 C18 H18B . . 109.5 ?
    H18A C18 H18B . . 109.5 ?
    C17 C18 H18C . . 109.5 ?
    H18A C18 H18C . . 109.5 ?
    H18B C18 H18C . . 109.5 ?
    C1 N1 C5 . . 121.86(18) ?
    C1 N1 C8 . . 129.14(19) ?
    C5 N1 C8 . . 109.00(18) ?
    C16 O2 C17 . . 116.98(18) ?
loop_
    _geom_torsion_atom_site_label_1
    _geom_torsion_atom_site_label_2
    _geom_torsion_atom_site_label_3
    _geom_torsion_atom_site_label_4
    _geom_torsion_site_symmetry_1
    _geom_torsion_site_symmetry_2
    _geom_torsion_site_symmetry_3
    _geom_torsion_site_symmetry_4
    _geom_torsion
    _geom_torsion_publ_flag
    N1 C1 C2 C3 . . . . 0.0(4) ?
    C1 C2 C3 C4 . . . . -0.2(4) ?
    C2 C3 C4 C5 . . . . -0.1(4) ?
    C3 C4 C5 N1 . . . . 0.6(3) ?
    C3 C4 C5 C6 . . . . -179.7(2) ?
    N1 C5 C6 C7 . . . . 1.5(2) ?
    C4 C5 C6 C7 . . . . -178.2(2) ?
    N1 C5 C6 C16 . . . . -175.5(2) ?
    C4 C5 C6 C16 . . . . 4.8(4) ?
    C5 C6 C7 C8 . . . . -1.1(3) ?
    C16 C6 C7 C8 . . . . 175.7(2) ?
    C6 C7 C8 N1 . . . . 0.3(3) ?
    C6 C7 C8 C9 . . . . -172.0(2) ?
    C7 C8 C9 O1 . . . . 157.9(2) ?
    N1 C8 C9 O1 . . . . -13.2(4) ?
    C7 C8 C9 C10 . . . . -19.2(4) ?
    N1 C8 C9 C10 . . . . 169.63(18) ?
    O1 C9 C10 C15 . . . . 139.8(2) ?
    C8 C9 C10 C15 . . . . -43.0(3) ?
    O1 C9 C10 C11 . . . . -36.4(3) ?
    C8 C9 C10 C11 . . . . 140.8(2) ?
    C15 C10 C11 C12 . . . . 2.5(3) ?
    C9 C10 C11 C12 . . . . 178.8(2) ?
    C10 C11 C12 C13 . . . . -2.4(4) ?
    C11 C12 C13 C14 . . . . 0.5(4) ?
    C12 C13 C14 C15 . . . . 1.4(4) ?
    C11 C10 C15 C14 . . . . -0.6(3) ?
    C9 C10 C15 C14 . . . . -176.8(2) ?
    C13 C14 C15 C10 . . . . -1.3(4) ?
    C7 C6 C16 O3 . . . . -174.1(2) ?
    C5 C6 C16 O3 . . . . 2.2(4) ?
    C7 C6 C16 O2 . . . . 4.5(3) ?
    C5 C6 C16 O2 . . . . -179.2(2) ?
    C2 C1 N1 C5 . . . . 0.5(3) ?
    C2 C1 N1 C8 . . . . -178.6(2) ?
    C4 C5 N1 C1 . . . . -0.8(3) ?
    C6 C5 N1 C1 . . . . 179.45(18) ?
    C4 C5 N1 C8 . . . . 178.43(18) ?
    C6 C5 N1 C8 . . . . -1.3(2) ?
    C7 C8 N1 C1 . . . . 179.8(2) ?
    C9 C8 N1 C1 . . . . -7.3(3) ?
    C7 C8 N1 C5 . . . . 0.6(2) ?
    C9 C8 N1 C5 . . . . 173.6(2) ?
    O3 C16 O2 C17 . . . . -2.7(3) ?
    C6 C16 O2 C17 . . . . 178.65(19) ?
    C18 C17 O2 C16 . . . . -89.0(3) ?
loop_
    _geom_hbond_atom_site_label_D
    _geom_hbond_atom_site_label_H
    _geom_hbond_atom_site_label_A
    _geom_hbond_site_symmetry_A
    _geom_hbond_distance_DH
    _geom_hbond_distance_HA
    _geom_hbond_distance_DA
    _geom_hbond_angle_DHA
    C1 H1 O1 3_657 0.93 2.45 3.163(3) 134
    C14 H14 O3 2_545 0.93 2.58 3.455(3) 157
