# Supplementary material for: Ethyl 3-benzoyl­indolizine-1-carboxyl­ate
Source: Acta Crystallogr Sect E Struct Rep Online. 2011 Oct 29;67(Pt 11):o3033. doi: 10.1107/S160053681104284X (PMC3247427; doi:10.1107/S160053681104284X)
Supplement: Supplementary file 2 [file e-67-o3033-Isup2.hkl]

# 
# h,k,l, Fc-squared, Fo-squared, sigma(Fo-squared) and status flag 
# 
data_I
_shelx_title ' aaa in P2(1)/c' 
_shelx_refln_list_code          4 
_shelx_F_calc_maximum      206.20 
_exptl_crystal_F_000       616.00 
_reflns_d_resolution_high  0.8410 
 
loop_ 
 _symmetry_equiv_pos_as_xyz 
 'x, y, z' 
 '-x, y+1/2, -z+1/2' 
 '-x, -y, -z' 
 'x, -y-1/2, z-1/2' 
 
_cell_length_a    10.0295 
_cell_length_b    19.2230 
_cell_length_c     7.9652 
_cell_angle_alpha  90.000 
_cell_angle_beta  103.073 
_cell_angle_gamma  90.000 
 
_shelx_F_squared_multiplier     1.000 
 
loop_ 
 _refln_index_h 
 _refln_index_k 
 _refln_index_l 
 _refln_F_squared_calc 
 _refln_F_squared_meas 
 _refln_F_squared_sigma 
 _refln_observed_status 
   1   0   0       45.57       40.92      3.58 o 
   2   0   0      907.65      787.69     20.25 o 
   3   0   0       26.18       25.16      2.68 o 
   4   0   0     4597.86     4797.22    114.87 o 
   5   0   0      168.12      180.17      7.99 o 
   6   0   0      855.17      889.66     25.88 o 
   7   0   0       80.66       66.07      8.61 o 
   8   0   0      517.49      485.44     23.45 o 
   9   0   0      271.87      321.27     29.73 o 
  10   0   0       33.71       10.37     11.56 o 
  11   0   0        0.57       19.46     12.46 o 
   1   1   0       79.82       73.40      1.82 o 
   2   1   0     2948.90     2763.34     46.57 o 
   3   1   0        6.10        6.05      1.30 o 
   4   1   0        0.05        1.21      1.29 o 
   5   1   0      413.44      429.77      9.98 o 
   6   1   0      110.48      105.95      5.78 o 
   7   1   0      526.70      512.11     23.09 o 
   8   1   0      112.12      123.07      8.47 o 
   9   1   0       49.35       45.36      9.07 o 
  10   1   0       49.87       40.83     15.35 o 
  11   1   0        0.03        7.67      8.36 o 
   0   2   0     2740.51     2700.50     77.69 o 
   1   2   0       45.61       62.17      2.05 o 
   2   2   0      277.05      261.58      5.61 o 
   3   2   0       28.39       24.70      2.05 o 
   4   2   0       59.59       67.22      3.40 o 
   5   2   0       52.55       53.94      3.73 o 
   6   2   0        0.71        0.02      1.79 o 
   7   2   0        2.63        3.17      3.30 o 
   8   2   0       33.48       30.34      6.32 o 
   9   2   0       28.31       19.80      7.87 o 
  10   2   0       39.01       38.02     15.13 o 
  11   2   0        1.33       -6.16      7.54 o 
   1   3   0     2233.13     2125.98     36.07 o 
   2   3   0        3.50        0.72      1.31 o 
   3   3   0      175.55      166.78      5.54 o 
   4   3   0      877.56      858.07     16.64 o 
   5   3   0      153.38      163.41      5.80 o 
   6   3   0      102.01      112.64      6.66 o 
   7   3   0      257.07      269.04     13.17 o 
   8   3   0      203.61      194.75     12.47 o 
   9   3   0       27.47       11.92      6.03 o 
  10   3   0       18.76       13.44      6.13 o 
  11   3   0        4.97       -0.70     11.00 o 
   0   4   0     8396.05     8355.38    237.31 o 
   1   4   0     4298.54     4090.87     76.03 o 
   2   4   0      326.09      299.82      7.48 o 
   3   4   0      363.91      352.24      8.84 o 
   4   4   0       11.12       11.04      1.93 o 
   5   4   0        0.01       -0.31      1.66 o 
   6   4   0       39.93       46.34      4.96 o 
   7   4   0        2.11        5.44      3.61 o 
   8   4   0        0.80        5.34      5.45 o 
   9   4   0       10.41       12.31      5.34 o 
  10   4   0       32.92       38.02     13.12 o 
  11   4   0        4.50       25.90     14.17 o 
   1   5   0       18.13       18.48      2.30 o 
   2   5   0      265.50      260.70      7.02 o 
   3   5   0      874.10      833.83     17.92 o 
   4   5   0      416.98      443.55     12.40 o 
   5   5   0      298.46      304.56      8.92 o 
   6   5   0       44.99       51.57      5.14 o 
   7   5   0       45.36       55.62      7.67 o 
   8   5   0       12.64        7.69      5.12 o 
   9   5   0        4.74        3.59      4.72 o 
  10   5   0        4.32       -4.90      6.06 o 
  11   5   0        7.47        7.59     11.97 o 
   0   6   0      537.43      420.51     39.15 o 
   1   6   0       52.34       48.70      2.49 o 
   2   6   0       22.36       17.72      2.13 o 
   3   6   0      921.74      972.01     23.16 o 
   4   6   0     1232.48     1320.55     30.48 o 
   5   6   0       48.66       51.89      3.87 o 
   6   6   0       60.09       63.10      5.85 o 
   7   6   0       22.76       15.83      5.12 o 
   8   6   0        0.11       -4.03      4.03 o 
   9   6   0        0.03        6.82      6.52 o 
  10   6   0       36.67       31.95     11.19 o 
  11   6   0        3.58        0.57      7.51 o 
   1   7   0      803.31      732.04     15.63 o 
   2   7   0       16.67       15.16      2.16 o 
   3   7   0      192.41      168.23      5.97 o 
   4   7   0        3.16        4.44      1.95 o 
   5   7   0       98.25       99.68      7.94 o 
   6   7   0       26.36       18.05      4.02 o 
   7   7   0      146.66      153.35     12.20 o 
   8   7   0       32.53       21.89      9.27 o 
   9   7   0       27.37       29.49      8.41 o 
  10   7   0        1.73        5.23      7.00 o 
  11   7   0        0.00       -0.11      7.25 o 
   0   8   0      555.05      522.90     15.59 o 
   1   8   0      339.48      349.39     15.54 o 
   2   8   0      329.02      357.49      9.35 o 
   3   8   0        3.78        0.20      1.76 o 
   4   8   0      401.38      400.10     12.60 o 
   5   8   0       69.92       76.51      4.90 o 
   6   8   0       37.78       38.71      5.00 o 
   7   8   0      116.61      124.06      8.49 o 
   8   8   0      178.23      176.98     15.64 o 
   9   8   0       87.45      114.91     17.83 o 
  10   8   0        0.21       -2.30      6.82 o 
   1   9   0      199.78      195.05      7.72 o 
   2   9   0        2.84        1.82      1.35 o 
   3   9   0      289.63      319.10      9.50 o 
   4   9   0        0.06        0.66      2.42 o 
   5   9   0       68.18       74.95      5.14 o 
   6   9   0        6.12        1.86      5.86 o 
   7   9   0        7.44        6.12      3.98 o 
   8   9   0       18.82       19.41     13.04 o 
   9   9   0      130.56      112.17     14.30 o 
  10   9   0        0.06        4.65      6.84 o 
   0  10   0      435.84      463.33     14.98 o 
   1  10   0     1056.86     1004.96     21.28 o 
   2  10   0      174.19      177.22      6.86 o 
   3  10   0       49.19       55.98      4.31 o 
   4  10   0        4.83        6.26      2.62 o 
   5  10   0       67.89       75.45      5.33 o 
   6  10   0        1.64       -0.43      3.30 o 
   7  10   0       23.60       19.04      6.27 o 
   8  10   0       56.23       54.53      8.09 o 
   9  10   0        1.72        6.99      7.28 o 
  10  10   0        1.75        2.63      7.19 o 
   1  11   0       93.47       98.48      4.86 o 
   2  11   0      224.03      214.82      7.40 o 
   3  11   0       24.04       25.82      3.48 o 
   4  11   0      160.77      161.25      7.35 o 
   5  11   0       14.23        7.52      3.56 o 
   6  11   0      181.45      200.21     10.54 o 
   7  11   0      132.93      122.90     10.57 o 
   8  11   0        0.29        3.76      7.66 o 
   9  11   0       68.56       86.00     13.31 o 
  10  11   0        2.52       10.27      9.25 o 
   0  12   0        8.82        7.18      5.62 o 
   1  12   0     1614.97     1618.06     33.18 o 
   2  12   0      105.31      121.39      8.86 o 
   3  12   0      358.95      354.11     11.07 o 
   4  12   0       44.98       44.82      4.62 o 
   5  12   0       22.47       19.34      4.47 o 
   6  12   0       56.63       59.55     10.94 o 
   7  12   0      249.57      250.32     15.06 o 
   8  12   0        0.84       -4.47      4.58 o 
   9  12   0      103.08      114.17     29.46 o 
   1  13   0      257.94      264.73      9.83 o 
   2  13   0      112.97      117.95      7.33 o 
   3  13   0       39.84       36.10      4.10 o 
   4  13   0      284.04      265.25     10.03 o 
   5  13   0        7.99       10.64      4.66 o 
   6  13   0        2.66       -1.15      4.22 o 
   7  13   0        1.15       -2.22      4.37 o 
   8  13   0        0.05       -0.57      5.60 o 
   9  13   0       17.01        8.61     15.42 o 
   0  14   0        0.01       -3.14      3.47 o 
   1  14   0      110.50      110.18     10.99 o 
   2  14   0      445.35      430.50     15.74 o 
   3  14   0      119.03      123.70      8.02 o 
   4  14   0      302.97      314.15     14.26 o 
   5  14   0      460.17      455.52     29.44 o 
   6  14   0       36.16       28.87      6.43 o 
   7  14   0       61.92       61.04     10.95 o 
   8  14   0       10.75        4.78      6.25 o 
   9  14   0        3.89        5.00      8.26 o 
   1  15   0       26.05       21.13      4.54 o 
   2  15   0      256.15      266.33     10.22 o 
   3  15   0      120.88      132.22      7.50 o 
   4  15   0       49.45       55.47      7.57 o 
   5  15   0       82.21       82.60      9.42 o 
   6  15   0       10.01        7.40      5.20 o 
   7  15   0        4.36        9.02      5.60 o 
   8  15   0        1.26        2.94      6.16 o 
   0  16   0       43.22       31.73      7.59 o 
   1  16   0       20.67       22.46      4.61 o 
   2  16   0       32.87       38.15      5.24 o 
   3  16   0       38.41       39.89      4.93 o 
   4  16   0       73.53       81.48      9.17 o 
   5  16   0        2.91        5.66      5.11 o 
   6  16   0        0.01        4.70      5.16 o 
   7  16   0       21.50       23.38      6.96 o 
   8  16   0        2.74       -1.94      6.14 o 
   1  17   0      381.82      401.59     26.60 o 
   2  17   0       88.79      104.18      7.19 o 
   3  17   0       12.19       11.66      4.38 o 
   4  17   0       46.03       51.15      7.74 o 
   5  17   0        2.71        8.24      5.58 o 
   6  17   0        7.31        3.35      8.31 o 
   7  17   0        0.05       -1.27      5.90 o 
   0  18   0       13.58        9.81      7.83 o 
   1  18   0       44.83       56.47      6.89 o 
   2  18   0       13.53       10.89      5.32 o 
   3  18   0       82.77       74.42      9.18 o 
   4  18   0      128.64      148.20     12.41 o 
   5  18   0       81.91       88.59     10.77 o 
   6  18   0        5.50        7.18      6.33 o 
   7  18   0       22.80       28.45      8.53 o 
   1  19   0      189.55      191.72     13.49 o 
   2  19   0       22.15       18.25      5.86 o 
   3  19   0       50.49       61.59      9.76 o 
   4  19   0        7.71       10.15      6.14 o 
   5  19   0       71.84       78.36     10.67 o 
   6  19   0        5.37        9.97      7.04 o 
   0  20   0       27.87       29.08      8.19 o 
   1  20   0      161.21      159.00     12.85 o 
   2  20   0        1.94        5.31      5.39 o 
   3  20   0        8.49       13.51      6.23 o 
   4  20   0        3.10       14.48      8.06 o 
   5  20   0       31.19       22.28     11.50 o 
   1  21   0        4.16       -0.30      5.01 o 
   2  21   0        4.97       -0.07      5.61 o 
   3  21   0       27.41       21.07      7.37 o 
   4  21   0        0.69        9.81      8.68 o 
   0  22   0        0.25        6.96     10.65 o 
   1  22   0       17.87       23.78      9.45 o 
   2  22   0        4.97       14.58      7.05 o 
   3  22   0        0.35        4.03      8.32 o 
 -11   1   1       11.90       17.84      9.23 o 
 -10   1   1       44.60       29.50      9.27 o 
  -9   1   1      241.25      234.88     11.94 o 
  -8   1   1      166.69      171.34     13.43 o 
  -7   1   1       20.86       26.61      4.36 o 
  -6   1   1      184.74      186.56      7.89 o 
  -5   1   1       36.26       38.64      3.86 o 
  -4   1   1      145.77      158.22      5.18 o 
  -3   1   1     2902.92     2706.36     50.86 o 
  -2   1   1     6250.06     6239.94    103.55 o 
  -1   1   1      412.64      414.75      9.81 o 
   0   1   1     3795.24     3852.88     79.47 o 
   1   1   1     7687.12     7661.36    156.88 o 
   2   1   1      496.61      437.89     12.76 o 
   3   1   1      550.06      595.15     14.98 o 
   4   1   1        4.88       13.54      2.65 o 
   5   1   1      134.81      147.78      6.80 o 
   6   1   1      323.79      343.72     11.64 o 
   7   1   1       90.89       86.16     19.73 o 
   8   1   1      104.89      101.21     18.63 o 
   9   1   1      135.85      145.95     14.58 o 
  10   1   1      108.89      115.44     22.39 o 
  11   1   1        0.10        7.90     12.36 o 
 -11   2   1       21.14       12.20      6.11 o 
 -10   2   1       14.25        8.06      6.26 o 
  -9   2   1       26.35       33.17      8.54 o 
  -8   2   1       73.35       86.25      7.20 o 
  -7   2   1       46.54       45.31      5.24 o 
  -6   2   1        2.65        1.70      2.01 o 
  -5   2   1      509.36      507.15     12.53 o 
  -4   2   1        0.34        1.75      1.92 o 
  -3   2   1     2667.02     2494.02     47.14 o 
  -2   2   1    42520.43    48881.83   1067.80 o 
  -1   2   1      861.85      820.16     18.09 o 
   0   2   1       14.02        3.92      1.01 o 
   1   2   1     2069.51     1994.99     42.22 o 
   2   2   1      332.82      343.11     10.72 o 
   3   2   1      337.08      350.91     11.82 o 
   4   2   1     1040.57      974.06     23.47 o 
   5   2   1      396.31      407.05     12.32 o 
   6   2   1      211.32      201.23      9.64 o 
   7   2   1       28.69       29.92      5.74 o 
   8   2   1       47.68       47.43      8.92 o 
   9   2   1       69.63       84.52     11.74 o 
  10   2   1        6.04       -3.24      9.92 o 
  11   2   1        0.31       14.79     12.22 o 
 -11   3   1        6.62        7.11      6.31 o 
 -10   3   1        1.25        2.95      5.74 o 
  -9   3   1      101.26      120.08     10.98 o 
  -8   3   1      301.24      283.11     12.23 o 
  -7   3   1       13.12        7.01      3.26 o 
  -6   3   1      253.04      280.73      8.88 o 
  -5   3   1      530.04      550.64     13.49 o 
  -4   3   1       13.70       15.02      2.03 o 
  -3   3   1     1333.23     1252.64     22.55 o 
  -2   3   1     9029.54     9443.38    156.33 o 
  -1   3   1      289.94      242.31      6.70 o 
   0   3   1      819.44      801.87     17.98 o 
   1   3   1      741.31      716.10     16.39 o 
   2   3   1        8.33        7.75      1.77 o 
   3   3   1      435.06      445.55     10.75 o 
   4   3   1     1202.76     1229.48     28.71 o 
   5   3   1      344.36      365.31     10.46 o 
   6   3   1        5.09        5.43      3.14 o 
   7   3   1       72.79       93.02     18.80 o 
   8   3   1      353.02      374.32     23.01 o 
   9   3   1        0.00       -1.46      8.56 o 
  10   3   1       93.86       96.59     19.64 o 
  11   3   1        0.00       17.51     13.51 o 
 -11   4   1       35.43       60.03     15.22 o 
 -10   4   1        0.56        3.50      5.32 o 
  -9   4   1       13.83       16.94     12.48 o 
  -8   4   1        3.80        2.03      4.23 o 
  -7   4   1      171.29      193.90      9.45 o 
  -6   4   1        1.37       -0.03      2.18 o 
  -5   4   1      656.20      711.16     16.54 o 
  -4   4   1      307.58      294.78      8.17 o 
  -3   4   1     9811.91     9928.84    181.04 o 
  -2   4   1     3357.31     3199.85     59.60 o 
  -1   4   1     2440.11     2163.20     45.91 o 
   0   4   1     4132.37     3855.48     80.29 o 
   1   4   1     6256.74     6462.52    133.24 o 
   2   4   1      217.15      212.34      8.86 o 
   3   4   1       57.98       61.02      3.80 o 
   4   4   1       59.21       54.69      3.72 o 
   5   4   1      178.59      186.19      7.57 o 
   6   4   1       87.41       96.13      5.74 o 
   7   4   1       69.26       75.29      7.82 o 
   8   4   1      142.22      138.43     13.51 o 
   9   4   1       12.66        8.18      8.35 o 
  10   4   1        0.29       -8.08      8.81 o 
  11   4   1       30.05       19.70     13.19 o 
 -11   5   1        2.39        8.79      6.91 o 
 -10   5   1       64.41       58.86      9.49 o 
  -9   5   1       50.77       52.41      8.21 o 
  -8   5   1       15.21       24.31     10.49 o 
  -7   5   1        1.34       -2.89      3.05 o 
  -6   5   1        2.81        3.88      2.33 o 
  -5   5   1        3.17        4.78      1.90 o 
  -4   5   1     1625.65     1672.61     30.15 o 
  -3   5   1     2112.43     2100.96     36.72 o 
  -2   5   1      955.59      818.24     15.40 o 
  -1   5   1        1.66        1.51      1.01 o 
   0   5   1     3465.47     3185.38     59.51 o 
   1   5   1      397.19      370.06      7.91 o 
   2   5   1     1010.01      982.49     29.31 o 
   3   5   1        2.43        1.55      1.52 o 
   4   5   1      550.56      633.78     16.80 o 
   5   5   1      338.94      395.31     12.47 o 
   6   5   1       22.58       21.19      4.29 o 
   7   5   1      109.96      123.23      9.52 o 
   8   5   1      106.05       88.32     16.26 o 
   9   5   1        3.34        3.48      9.19 o 
  10   5   1        4.70        0.87      9.61 o 
 -11   6   1       12.19       13.48      8.98 o 
 -10   6   1       44.28       46.25      8.83 o 
  -9   6   1        6.73        1.57      5.89 o 
  -8   6   1        2.25        3.95      5.15 o 
  -7   6   1        1.53       -0.42      2.82 o 
  -6   6   1       15.12       20.54      3.88 o 
  -5   6   1        2.20        2.56      2.55 o 
  -4   6   1       41.47       41.23      2.46 o 
  -3   6   1      900.87      816.75     17.86 o 
  -2   6   1      102.33      101.71      6.27 o 
  -1   6   1       97.58       69.82      3.91 o 
   0   6   1      135.47      118.28      4.67 o 
   1   6   1      484.97      467.13      9.79 o 
   2   6   1     1892.20     1877.53     41.22 o 
   3   6   1       35.81       42.06      5.08 o 
   4   6   1       55.29       78.23      5.71 o 
   5   6   1       26.30       33.80      3.74 o 
   6   6   1      463.72      498.32     22.80 o 
   7   6   1        0.84        0.45      3.52 o 
   8   6   1        0.75       -0.14      8.32 o 
   9   6   1        0.00       10.34      8.98 o 
  10   6   1       33.37       24.54     13.79 o 
 -11   7   1        2.66       -3.47      6.93 o 
 -10   7   1       23.93       21.80      7.41 o 
  -9   7   1       12.61       11.31      5.34 o 
  -8   7   1        3.85        3.59      4.29 o 
  -7   7   1       39.58       51.81      6.86 o 
  -6   7   1        8.04        7.85      3.27 o 
  -5   7   1       89.79       88.25      4.68 o 
  -4   7   1      843.20      876.63     21.80 o 
  -3   7   1       12.12        7.46      3.11 o 
  -2   7   1       68.73       62.86      3.60 o 
  -1   7   1       44.83       37.99      2.94 o 
   0   7   1      899.05      825.62     17.65 o 
   1   7   1      316.09      304.21      7.94 o 
   2   7   1      213.69      236.93      8.82 o 
   3   7   1       74.68       84.40      4.41 o 
   4   7   1      455.82      538.88     13.79 o 
   5   7   1      215.94      235.65      9.37 o 
   6   7   1       36.20       40.69      5.29 o 
   7   7   1       72.87       75.21      8.83 o 
   8   7   1       28.31       22.73      7.24 o 
   9   7   1        3.37        0.94      7.90 o 
  10   7   1        0.12       -1.84      9.85 o 
 -11   8   1       23.98       15.98      9.41 o 
 -10   8   1       11.55        8.28      7.47 o 
  -9   8   1        0.12        6.60      5.57 o 
  -8   8   1        6.01        6.19      5.33 o 
  -7   8   1       48.36       62.92      7.53 o 
  -6   8   1      145.86      156.57      8.83 o 
  -5   8   1       15.30       15.68      3.98 o 
  -4   8   1      122.15      127.19      5.69 o 
  -3   8   1       32.15       42.43      3.49 o 
  -2   8   1       82.65       97.07      5.58 o 
  -1   8   1     1743.73     1701.39     38.38 o 
   0   8   1     1270.26     1221.52     25.17 o 
   1   8   1      537.19      530.76     12.52 o 
   2   8   1      666.94      683.19     14.05 o 
   3   8   1       11.96        8.58      2.21 o 
   4   8   1      183.61      166.64      6.89 o 
   5   8   1       39.39       39.78      4.10 o 
   6   8   1        0.36        4.99      5.14 o 
   7   8   1      191.21      202.06     30.15 o 
   8   8   1       38.86       29.91      7.20 o 
   9   8   1        8.76       -3.83      8.67 o 
  10   8   1       19.38        5.60     10.41 o 
 -10   9   1        6.55        9.22      7.13 o 
  -9   9   1      113.51      110.62     11.55 o 
  -8   9   1       29.19       34.46      7.03 o 
  -7   9   1       14.72       10.18      4.01 o 
  -6   9   1       37.90       30.21      5.68 o 
  -5   9   1        6.04        5.96      3.22 o 
  -4   9   1        4.20        2.40      2.39 o 
  -3   9   1      102.66      103.41      5.25 o 
  -2   9   1       94.13      103.09      5.72 o 
  -1   9   1     1754.36     1610.36     64.30 o 
   0   9   1      871.78      953.83     18.62 o 
   1   9   1      114.35      127.82      4.69 o 
   2   9   1      174.77      172.22      5.64 o 
   3   9   1       64.53       68.08      3.59 o 
   4   9   1        3.97        1.97      2.33 o 
   5   9   1      294.85      303.54     11.57 o 
   6   9   1      102.98      104.54      9.25 o 
   7   9   1        7.00        7.89      6.78 o 
   8   9   1        3.53        4.42      4.66 o 
   9   9   1       19.18       17.09     10.90 o 
  10   9   1        2.72       -1.64     11.38 o 
 -10  10   1        2.16        0.89      7.25 o 
  -9  10   1      170.49      187.07     17.74 o 
  -8  10   1       34.66       24.08      8.46 o 
  -7  10   1        9.12        1.92      3.94 o 
  -6  10   1       19.26       20.90      4.73 o 
  -5  10   1       58.87       60.47      5.85 o 
  -4  10   1       14.40       13.78      2.88 o 
  -3  10   1      563.64      595.78     15.10 o 
  -2  10   1      120.16      117.71      6.32 o 
  -1  10   1     1089.11     1092.54     23.68 o 
   0  10   1       59.57       60.73      3.86 o 
   1  10   1      176.91      173.42      5.68 o 
   2  10   1      555.24      531.98     11.97 o 
   3  10   1      322.05      283.20      7.76 o 
   4  10   1       11.70        7.74      2.66 o 
   5  10   1      369.22      372.37     13.43 o 
   6  10   1      173.54      198.48     18.11 o 
   7  10   1      456.36      491.39     20.94 o 
   8  10   1        0.01        5.81      5.31 o 
   9  10   1        3.98        6.58      8.98 o 
  10  10   1       12.73        1.98     12.18 o 
 -10  11   1        1.28       -0.31      8.56 o 
  -9  11   1        0.03        0.56      6.06 o 
  -8  11   1       15.86       11.41      5.02 o 
  -7  11   1      214.80      213.90     11.52 o 
  -6  11   1       89.12       98.37     15.14 o 
  -5  11   1      226.18      240.15     12.69 o 
  -4  11   1       42.20       39.02      4.12 o 
  -3  11   1       99.81      111.89      5.97 o 
  -2  11   1        1.15        0.80      2.05 o 
  -1  11   1      277.88      279.21     11.11 o 
   0  11   1      137.12      132.67      5.15 o 
   1  11   1       10.34        9.16      2.34 o 
   2  11   1       66.10       71.41      5.51 o 
   3  11   1       58.12       70.94      6.76 o 
   4  11   1       91.50      103.55      7.19 o 
   5  11   1        0.12       -0.81      3.05 o 
   6  11   1       19.39       12.86      5.34 o 
   7  11   1      155.62      132.14     26.54 o 
   8  11   1       10.63        6.46      5.71 o 
   9  11   1        3.18        2.82     10.72 o 
 -10  12   1        4.65       -1.00      7.62 o 
  -9  12   1       18.82       12.73      8.09 o 
  -8  12   1       15.43       18.33      6.43 o 
  -7  12   1       37.48       45.59      6.43 o 
  -6  12   1       10.50        0.78      3.51 o 
  -5  12   1        0.94        2.68      3.20 o 
  -4  12   1       60.66       55.62      8.13 o 
  -3  12   1      144.30      147.74      9.36 o 
  -2  12   1       62.68       73.81      5.03 o 
  -1  12   1      364.33      377.81     11.07 o 
   0  12   1      106.11      101.80      6.02 o 
   1  12   1      621.33      642.04     17.30 o 
   2  12   1       30.27       31.29      3.79 o 
   3  12   1      415.53      418.57     19.36 o 
   4  12   1        0.00       -1.04      2.93 o 
   5  12   1       28.87       30.42      6.11 o 
   6  12   1        1.74       -1.57      4.02 o 
   7  12   1       21.48       23.92      8.33 o 
   8  12   1        1.74        0.92      5.55 o 
   9  12   1        1.69       -2.75     10.55 o 
  -9  13   1        0.41        1.30      7.64 o 
  -8  13   1       20.27       16.37      6.17 o 
  -7  13   1       48.78       51.65     10.93 o 
  -6  13   1      181.92      189.15     16.30 o 
  -5  13   1       26.49       15.10      7.33 o 
  -4  13   1      375.08      371.93     13.42 o 
  -3  13   1      271.62      275.80     10.38 o 
  -2  13   1       69.68       86.03      6.46 o 
  -1  13   1        0.00       -0.89      2.17 o 
   0  13   1       87.19       82.21      5.35 o 
   1  13   1       13.34        9.33      2.44 o 
   2  13   1       25.95       21.64      4.69 o 
   3  13   1        6.25        0.61      3.43 o 
   4  13   1      196.11      231.12     11.06 o 
   5  13   1      417.87      390.97     17.82 o 
   6  13   1        2.43       -3.35      4.54 o 
   7  13   1       11.19        8.69      5.70 o 
   8  13   1        1.46        1.47      5.82 o 
   9  13   1        0.93       13.09     13.96 o 
  -9  14   1        2.87       -0.81      7.06 o 
  -8  14   1        0.03        0.75      4.92 o 
  -7  14   1       11.36       11.21      5.62 o 
  -6  14   1        5.62        4.61      3.83 o 
  -5  14   1       10.37        9.18      4.07 o 
  -4  14   1       44.36       51.27      7.78 o 
  -3  14   1      207.09      212.48     15.78 o 
  -2  14   1        2.18        6.65      2.66 o 
  -1  14   1      573.26      550.44     15.03 o 
   0  14   1        0.24       -0.27      2.40 o 
   1  14   1       37.93       38.30      4.25 o 
   2  14   1      113.41      111.15      7.52 o 
   3  14   1        3.99        5.92      3.64 o 
   4  14   1      327.85      321.89     13.31 o 
   5  14   1        0.05        1.94      4.37 o 
   6  14   1        2.84        7.73      5.58 o 
   7  14   1       30.23       18.94      6.55 o 
   8  14   1        1.26        5.78      6.25 o 
  -8  15   1        9.35       11.10     10.00 o 
  -7  15   1       16.04       23.64      6.77 o 
  -6  15   1       66.51       61.95      8.55 o 
  -5  15   1      196.01      208.40     11.24 o 
  -4  15   1      567.30      598.70     19.12 o 
  -3  15   1      282.82      299.80     12.31 o 
  -2  15   1       43.94       42.31      4.73 o 
  -1  15   1        0.31        0.82      2.72 o 
   0  15   1       15.07       20.20      4.32 o 
   1  15   1       68.84       63.20      5.56 o 
   2  15   1       72.50       77.70      9.80 o 
   3  15   1        2.50        3.38      3.93 o 
   4  15   1       66.01       73.46      7.39 o 
   5  15   1      206.63      187.34     13.24 o 
   6  15   1       18.72       15.64      6.22 o 
   7  15   1        0.57        0.95      5.31 o 
   8  15   1        6.86        5.02      7.85 o 
  -8  16   1        4.00        1.40      6.14 o 
  -7  16   1       22.45       19.11      6.92 o 
  -6  16   1       74.45      100.97     17.09 o 
  -5  16   1       12.80        8.66      4.51 o 
  -4  16   1      286.94      291.75     12.75 o 
  -3  16   1       49.86       47.09      5.22 o 
  -2  16   1      104.31      101.69      7.58 o 
  -1  16   1       59.35       71.83      5.87 o 
   0  16   1      155.65      172.45      9.93 o 
   1  16   1       81.03       86.42      8.83 o 
   2  16   1        3.52        2.00      4.22 o 
   3  16   1      346.87      331.85     13.80 o 
   4  16   1       38.44       40.59      6.23 o 
   5  16   1      130.18      133.70     12.02 o 
   6  16   1        3.35        1.65      5.46 o 
   7  16   1       41.84       32.74      7.87 o 
  -7  17   1        0.01       -2.00      5.59 o 
  -6  17   1        1.49        2.77      5.50 o 
  -5  17   1       32.12       30.85      9.85 o 
  -4  17   1      229.45      221.34     23.32 o 
  -3  17   1       38.73       24.54      8.66 o 
  -2  17   1       28.84       33.91      5.42 o 
  -1  17   1      132.00      108.52      8.26 o 
   0  17   1       17.57       22.86      5.19 o 
   1  17   1       81.36       77.00      8.95 o 
   2  17   1       78.66       84.81      9.01 o 
   3  17   1      395.75      416.21     26.51 o 
   4  17   1        5.11        0.10      3.75 o 
   5  17   1       15.04        9.66      6.43 o 
   6  17   1       56.75       65.58     10.07 o 
   7  17   1       15.20       13.06      7.28 o 
  -7  18   1        1.66       -2.20      6.12 o 
  -6  18   1        2.03        9.24      6.18 o 
  -5  18   1       46.79       52.59      8.66 o 
  -4  18   1       20.51       14.09      5.88 o 
  -3  18   1        2.09        4.21      3.66 o 
  -2  18   1       50.03       38.34      6.13 o 
  -1  18   1      383.75      406.61     15.80 o 
   0  18   1       51.12       39.93      9.57 o 
   1  18   1       14.73       18.14      5.86 o 
   2  18   1      100.89       97.69     10.31 o 
   3  18   1       98.12      108.15     17.47 o 
   4  18   1       49.07       60.06      8.65 o 
   5  18   1        1.32        4.58      7.25 o 
   6  18   1        7.14        8.86      6.51 o 
  -6  19   1        5.60        4.20      6.44 o 
  -5  19   1        4.85        2.76      5.70 o 
  -4  19   1        0.02       -2.18      5.59 o 
  -3  19   1      144.05      122.45     15.27 o 
  -2  19   1       28.05       28.26      6.03 o 
  -1  19   1        8.59        4.45      4.98 o 
   0  19   1       25.71       20.33      6.45 o 
   1  19   1       23.31       16.06      9.41 o 
   2  19   1       14.98       11.87      7.23 o 
   3  19   1        1.81        4.05      5.38 o 
   4  19   1        4.78        4.63      8.52 o 
   5  19   1       20.22       14.28      8.80 o 
   6  19   1        1.60       -0.03      8.07 o 
  -5  20   1       57.03       82.45     10.99 o 
  -4  20   1        0.04        4.59      7.71 o 
  -3  20   1        1.50        7.92      5.88 o 
  -2  20   1        2.22       -1.92      5.08 o 
  -1  20   1      140.19      145.08     12.31 o 
   0  20   1        6.30        7.18      5.58 o 
   1  20   1       46.97       36.82      7.87 o 
   2  20   1        3.68        5.69      5.59 o 
   3  20   1      119.41      117.27     16.75 o 
   4  20   1       15.32        6.31      8.32 o 
   5  20   1        4.26       12.12      8.87 o 
  -4  21   1        2.61       -1.52      7.65 o 
  -3  21   1       11.92        7.33      6.26 o 
  -2  21   1       13.53       18.44      8.75 o 
  -1  21   1       28.82       22.11      7.26 o 
   0  21   1        1.96        1.26      6.28 o 
   1  21   1       22.23       20.96      7.49 o 
   2  21   1       22.57       33.61      8.56 o 
   3  21   1        0.18        7.57      6.47 o 
   4  21   1        8.45       12.90      9.36 o 
  -3  22   1       11.32        5.53     10.16 o 
  -2  22   1       13.67       -0.42      6.80 o 
  -1  22   1       13.64       10.27      8.47 o 
   0  22   1       46.25       51.20      9.31 o 
   1  22   1        0.06       -0.70      6.40 o 
   2  22   1        5.17        6.85      6.80 o 
 -11   0   2        1.57        0.10     11.77 o 
 -10   0   2       21.97       18.98     10.29 o 
  -9   0   2       27.72       26.21      7.33 o 
  -8   0   2      446.41      455.90     26.67 o 
  -7   0   2      388.57      329.67     17.82 o 
  -6   0   2      405.79      351.43     16.96 o 
  -5   0   2      140.77      150.28      6.64 o 
  -3   0   2      189.27      184.00      7.16 o 
  -2   0   2     3118.33     3040.71     73.50 o 
  -1   0   2     3458.46     3148.27     97.68 o 
   0   0   2     1797.17     1606.76     49.44 o 
   1   0   2       18.08       25.86      6.21 o 
   2   0   2     3662.24     3634.53    108.41 o 
   3   0   2     2399.57     2288.12     70.81 o 
   4   0   2      610.25      646.87     34.05 o 
   5   0   2       93.93       95.55      8.51 o 
   6   0   2      162.32      145.23     40.38 o 
   7   0   2      148.40      149.29     17.49 o 
   8   0   2      471.04      489.49     33.83 o 
 -11   1   2        1.58        4.31      8.70 o 
 -10   1   2       47.26       40.24     10.17 o 
  -9   1   2        3.79       -0.81      3.68 o 
  -8   1   2       67.14       59.39      8.08 o 
  -7   1   2       12.22        8.26      3.25 o 
  -6   1   2       61.24       55.48      3.78 o 
  -5   1   2      151.83      149.31      6.55 o 
  -4   1   2      158.44      149.94      5.22 o 
  -3   1   2      788.62      822.45     15.80 o 
  -2   1   2      339.11      284.80      7.25 o 
  -1   1   2      423.96      394.59     10.40 o 
   0   1   2      690.08      625.64     15.02 o 
   1   1   2     1758.79     1677.50     36.62 o 
   2   1   2      530.30      485.58     12.73 o 
   3   1   2      174.73      171.75      6.60 o 
   4   1   2        6.32        6.10      2.36 o 
   5   1   2      420.57      450.68     13.85 o 
   6   1   2       93.30       96.28      6.61 o 
   7   1   2       57.19       53.29      6.86 o 
   8   1   2       25.82       37.41      8.22 o 
   9   1   2       87.84       75.84     16.26 o 
 -11   2   2       17.21       17.03      7.46 o 
 -10   2   2       38.24       21.70      7.07 o 
  -9   2   2       76.87       77.33      9.28 o 
  -8   2   2        4.52        1.26      3.26 o 
  -7   2   2       35.56       49.23      5.30 o 
  -6   2   2       30.19       33.84      3.78 o 
  -5   2   2     1934.31     1870.85     37.54 o 
  -4   2   2       83.09       92.38      3.54 o 
  -3   2   2       87.31       94.60      3.56 o 
  -2   2   2     4893.97     4818.62     81.09 o 
  -1   2   2     9526.41    10112.89    184.37 o 
   0   2   2       91.11       85.37      3.93 o 
   1   2   2       39.76       40.06      4.56 o 
   2   2   2       17.81       14.56      2.10 o 
   3   2   2      518.84      520.29     16.10 o 
   4   2   2      890.88      980.17     24.18 o 
   5   2   2       99.39       98.69      6.08 o 
   6   2   2       41.94       41.84      5.70 o 
   7   2   2      155.44      154.63     10.21 o 
   8   2   2      155.12      149.32     19.16 o 
   9   2   2       19.65       30.32     12.43 o 
 -11   3   2       21.07        6.61      6.59 o 
 -10   3   2        0.03        3.86      4.93 o 
  -9   3   2        6.77        5.73      4.77 o 
  -8   3   2       39.42       34.37      8.32 o 
  -7   3   2       21.36       33.56      5.51 o 
  -6   3   2      486.51      495.76     14.29 o 
  -5   3   2      744.52      696.98     16.32 o 
  -4   3   2     4967.57     5034.98     85.31 o 
  -3   3   2      209.25      207.44      5.95 o 
  -2   3   2        2.06        0.56      1.34 o 
  -1   3   2     7224.12     7031.73    129.15 o 
   0   3   2     1891.81     1816.88     39.40 o 
   1   3   2      223.46      205.76      8.38 o 
   2   3   2       59.76       65.43      4.35 o 
   3   3   2       45.00       58.85      4.51 o 
   4   3   2      268.64      279.48     11.44 o 
   5   3   2      103.94      117.93      7.49 o 
   6   3   2      149.38      151.07      7.98 o 
   7   3   2      294.70      287.09     16.97 o 
   8   3   2       57.94       39.31     12.85 o 
   9   3   2        1.33       -7.21      7.21 o 
  10   3   2       23.95        9.47     10.69 o 
 -11   4   2        0.02       -1.38      5.60 o 
 -10   4   2        6.95       -5.70      5.80 o 
  -9   4   2       14.84        8.38      5.40 o 
  -8   4   2       38.29       47.65      7.34 o 
  -7   4   2       74.18       82.51      6.65 o 
  -6   4   2      332.89      342.79     10.27 o 
  -5   4   2      573.81      538.93     13.47 o 
  -4   4   2     1180.28     1141.82     21.60 o 
  -3   4   2      178.49      174.02      5.06 o 
  -2   4   2      201.32      183.03      8.98 o 
  -1   4   2     1007.56      962.98     29.90 o 
   0   4   2     3298.85     3192.18     60.13 o 
   1   4   2     2503.20     2344.68     59.13 o 
   2   4   2      363.24      384.32     10.55 o 
   3   4   2      500.47      519.08     18.73 o 
   4   4   2      408.26      458.56     13.42 o 
   5   4   2       58.24       61.04      5.13 o 
   6   4   2      270.02      287.64     12.56 o 
   7   4   2      193.53      198.16     17.05 o 
   8   4   2      146.64      184.11     21.94 o 
   9   4   2       43.89       25.94     12.01 o 
  10   4   2       24.06       22.21     13.61 o 
 -11   5   2        7.15       13.06      7.00 o 
 -10   5   2       21.79       15.25      6.48 o 
  -9   5   2       49.86       45.62      7.78 o 
  -8   5   2       12.44        4.48      4.96 o 
  -7   5   2       33.19       40.74      6.73 o 
  -6   5   2        0.73       -1.06      1.97 o 
  -5   5   2       46.60       49.38      4.39 o 
  -4   5   2     2578.77     2458.00     43.38 o 
  -3   5   2      119.92      126.35      4.36 o 
  -2   5   2       88.72       80.93      4.01 o 
  -1   5   2       83.16       84.71      3.95 o 
   0   5   2      504.31      479.32     11.16 o 
   1   5   2      257.34      270.13     10.45 o 
   2   5   2      724.83      681.95     20.86 o 
   3   5   2     2038.28     2216.02     56.53 o 
   4   5   2      295.88      310.77     10.40 o 
   5   5   2       15.26       13.65      3.44 o 
   6   5   2       26.32       28.09      5.56 o 
   7   5   2        5.09       11.59     11.49 o 
   8   5   2        0.79        4.21      8.42 o 
   9   5   2       39.87       37.81     12.95 o 
  10   5   2        0.06       -3.48     10.79 o 
 -11   6   2        1.81        0.66      6.76 o 
 -10   6   2        8.61       10.02      6.13 o 
  -9   6   2        0.02        3.17      4.61 o 
  -8   6   2        1.27        3.22      4.67 o 
  -7   6   2        6.70        6.24      4.09 o 
  -6   6   2      461.23      470.32     18.08 o 
  -5   6   2     1830.82     1789.70     36.50 o 
  -4   6   2      878.28      939.15     18.49 o 
  -3   6   2     1110.55     1152.35     21.83 o 
  -2   6   2      826.05      770.12     19.30 o 
  -1   6   2     1094.25     1042.18     24.48 o 
   0   6   2       66.68       72.51      4.43 o 
   1   6   2     1129.39     1131.34     31.49 o 
   2   6   2       50.04       51.62      5.12 o 
   3   6   2       27.65       30.86      3.71 o 
   4   6   2       39.28       46.84      4.35 o 
   5   6   2       40.95       48.15      5.94 o 
   6   6   2       81.79       94.00     11.31 o 
   7   6   2        0.20        3.88     10.67 o 
   8   6   2        9.08        5.99      9.22 o 
   9   6   2       69.87       80.67     18.56 o 
  10   6   2        4.35        7.21     11.66 o 
 -11   7   2       70.05       72.08     10.79 o 
 -10   7   2       14.30       10.86      6.49 o 
  -9   7   2        7.72        7.66      5.48 o 
  -8   7   2       86.62       63.59     12.92 o 
  -7   7   2       16.77       14.40      3.90 o 
  -6   7   2      240.95      259.84     10.92 o 
  -5   7   2     2445.72     2327.03     53.02 o 
  -4   7   2       77.63       76.77      3.56 o 
  -3   7   2      535.20      529.00     11.83 o 
  -2   7   2      226.89      236.77      7.46 o 
  -1   7   2      418.37      407.84     10.47 o 
   0   7   2       34.08       37.00      3.25 o 
   1   7   2        1.30        2.53      1.52 o 
   2   7   2        8.03       12.74      2.30 o 
   3   7   2      164.64      176.34      8.08 o 
   4   7   2       86.00       97.29      7.70 o 
   5   7   2      189.81      213.94     11.34 o 
   6   7   2      112.08      121.65     12.20 o 
   7   7   2       36.73       31.53      7.61 o 
   8   7   2        0.30        6.17      6.34 o 
   9   7   2        0.05       -2.37      9.47 o 
  10   7   2       75.42       74.82     19.32 o 
 -11   8   2       16.30       15.05      7.58 o 
 -10   8   2        9.96       15.81      9.03 o 
  -9   8   2       52.19       55.05      8.93 o 
  -8   8   2        2.26        2.15      4.93 o 
  -7   8   2       63.06       88.42     10.67 o 
  -6   8   2        0.09        2.22      3.05 o 
  -5   8   2       18.19       11.01      4.11 o 
  -4   8   2       36.29       37.56      4.16 o 
  -3   8   2       35.35       32.63      2.53 o 
  -2   8   2       55.92       62.00      5.46 o 
  -1   8   2        3.11        3.52      1.80 o 
   0   8   2     3394.04     3468.10     66.14 o 
   1   8   2       81.19       96.47      5.36 o 
   2   8   2      120.18      151.25      7.59 o 
   3   8   2      339.40      311.28     16.97 o 
   4   8   2      525.55      542.98     19.56 o 
   5   8   2        7.51        8.86      4.25 o 
   6   8   2       77.51       77.36     10.64 o 
   7   8   2        2.61       11.88      6.66 o 
   8   8   2      136.67       75.54     58.07 o 
   9   8   2        2.84        1.98     10.93 o 
  10   8   2       21.03       16.40     14.20 o 
 -10   9   2        2.14        6.32      5.94 o 
  -9   9   2      110.10       95.90     10.94 o 
  -8   9   2        3.07       -1.05      4.17 o 
  -7   9   2       57.09       49.22      5.99 o 
  -6   9   2        4.43        3.76      3.53 o 
  -5   9   2       18.57       18.61      4.33 o 
  -4   9   2      330.84      332.17     10.27 o 
  -3   9   2       40.75       33.18      2.56 o 
  -2   9   2       22.44       18.94      4.89 o 
  -1   9   2      536.02      543.18     26.75 o 
   0   9   2      110.88      133.13      5.55 o 
   1   9   2      304.31      342.50      9.47 o 
   2   9   2      280.39      314.04      8.93 o 
   3   9   2       32.15       41.42      9.05 o 
   4   9   2      330.44      325.41     14.38 o 
   5   9   2        0.04       -1.54      3.85 o 
   6   9   2       42.10       52.62     17.18 o 
   7   9   2       21.99       22.46      7.86 o 
   8   9   2       19.59       21.04      7.95 o 
   9   9   2        0.10       -6.23      8.18 o 
 -10  10   2        1.69        5.00      6.27 o 
  -9  10   2       45.77       35.85     14.40 o 
  -8  10   2       17.71       16.83      7.54 o 
  -7  10   2       21.73       13.14      6.68 o 
  -6  10   2       19.18       14.73      4.28 o 
  -5  10   2       17.00        9.43      4.25 o 
  -4  10   2        0.50        3.34      2.48 o 
  -3  10   2       22.83       25.58      4.27 o 
  -2  10   2        1.71        0.02      1.79 o 
  -1  10   2       76.22       78.68      5.42 o 
   0  10   2      408.50      419.90     11.33 o 
   1  10   2        1.77        3.80      1.89 o 
   2  10   2       79.97       79.63      5.18 o 
   3  10   2       60.78       62.52      5.25 o 
   4  10   2      149.56      130.15     11.49 o 
   5  10   2        7.36        1.74      3.88 o 
   6  10   2       13.08       12.07      6.66 o 
   7  10   2       64.21       69.50     20.58 o 
   8  10   2        0.41       -0.94      6.86 o 
   9  10   2        0.51       -9.15      9.15 o 
 -10  11   2        2.51        3.63      7.41 o 
  -9  11   2        5.48        2.26      5.54 o 
  -8  11   2        4.97        4.57      4.96 o 
  -7  11   2        0.68       -3.43      3.43 o 
  -6  11   2      159.55      148.65      9.24 o 
  -5  11   2      152.10      152.38      8.95 o 
  -4  11   2       98.81      101.05      6.00 o 
  -3  11   2      114.44      122.95      6.36 o 
  -2  11   2       48.96       56.26      4.51 o 
  -1  11   2      369.23      380.75     13.37 o 
   0  11   2        2.26        5.94      2.21 o 
   1  11   2        1.46        0.73      2.00 o 
   2  11   2       23.16       23.37      3.62 o 
   3  11   2      959.41      923.63     29.56 o 
   4  11   2       64.27       62.60     12.43 o 
   5  11   2       84.18       94.40      8.99 o 
   6  11   2       10.80       14.98      6.95 o 
   7  11   2        0.13       -1.75      6.67 o 
   8  11   2        1.74        7.21      7.78 o 
   9  11   2        7.71       -2.99     10.44 o 
 -10  12   2        0.50        3.58      7.77 o 
  -9  12   2       16.51       11.15      6.57 o 
  -8  12   2        2.70        7.26      5.78 o 
  -7  12   2        1.31        3.39      5.82 o 
  -6  12   2      140.56      130.62      8.98 o 
  -5  12   2      233.96      211.13     10.57 o 
  -4  12   2       36.41       35.28      4.27 o 
  -3  12   2      361.37      377.84     11.69 o 
  -2  12   2       44.52       41.62      4.28 o 
  -1  12   2        2.15        4.12      2.50 o 
   0  12   2       25.39       28.78      3.77 o 
   1  12   2       35.74       39.33      5.29 o 
   2  12   2       45.22       37.65      6.85 o 
   3  12   2        0.00        1.50      3.71 o 
   4  12   2       98.77       83.30     11.95 o 
   5  12   2      480.81      476.24     23.90 o 
   6  12   2        1.60        4.92      7.43 o 
   7  12   2       45.17       33.96     11.56 o 
   8  12   2       45.04       46.20     21.53 o 
   9  12   2       10.98       23.91     15.56 o 
  -9  13   2       24.99       35.51     16.69 o 
  -8  13   2       30.76       22.78      5.84 o 
  -7  13   2       18.36       24.45      5.69 o 
  -6  13   2       15.76       22.36      4.98 o 
  -5  13   2      124.91      125.22      8.74 o 
  -4  13   2      135.30      136.10      7.86 o 
  -3  13   2      185.15      179.55      8.34 o 
  -2  13   2        1.37        3.05      2.57 o 
  -1  13   2       59.94       65.98      5.14 o 
   0  13   2      120.81      133.80      6.62 o 
   1  13   2        0.57       -1.22      2.70 o 
   2  13   2        9.29        3.80      4.27 o 
   3  13   2      120.64      140.29     14.46 o 
   4  13   2      183.94      217.82     19.27 o 
   5  13   2        1.73        4.32      7.31 o 
   6  13   2        0.02        2.33      6.58 o 
   7  13   2        3.58        5.35      9.97 o 
   8  13   2        1.96        0.89      8.95 o 
  -9  14   2        6.03        6.11      7.71 o 
  -8  14   2       21.35       26.35     12.05 o 
  -7  14   2        7.07        6.06      4.38 o 
  -6  14   2       80.46      101.83     10.12 o 
  -5  14   2       41.45       44.49      6.14 o 
  -4  14   2      430.29      468.60     14.36 o 
  -3  14   2      200.27      194.09     12.23 o 
  -2  14   2      130.11      132.28      7.44 o 
  -1  14   2      123.29      129.38      6.90 o 
   0  14   2      324.61      344.25     12.77 o 
   1  14   2       49.83       61.18      7.46 o 
   2  14   2       50.11       37.67      7.08 o 
   3  14   2        5.58       11.67      5.07 o 
   4  14   2      112.88      105.18     13.19 o 
   5  14   2      285.15      295.35     21.05 o 
   6  14   2       60.05       68.20     12.81 o 
   7  14   2        0.11        7.99      7.80 o 
   8  14   2       26.19       12.23      9.40 o 
  -8  15   2        1.40        5.86      5.65 o 
  -7  15   2        0.72        0.46      4.35 o 
  -6  15   2      150.83      142.32     11.95 o 
  -5  15   2      140.42      138.42     14.25 o 
  -4  15   2       23.81       24.98      4.21 o 
  -3  15   2       94.46       80.27      8.78 o 
  -2  15   2        5.07        4.97      2.92 o 
  -1  15   2       33.03       34.87      4.84 o 
   0  15   2       16.87       25.38      7.81 o 
   1  15   2       54.25       50.88      8.40 o 
   2  15   2      129.48      149.48     11.31 o 
   3  15   2      403.89      389.74     34.91 o 
   4  15   2      140.86      138.73     11.95 o 
   5  15   2        2.22        8.93      7.04 o 
   6  15   2       21.10       28.89     12.81 o 
   7  15   2        5.41       14.92     18.15 o 
  -8  16   2       11.22        9.10      6.62 o 
  -7  16   2        6.27       10.78      5.80 o 
  -6  16   2        5.81        9.48      5.12 o 
  -5  16   2       27.61       23.48      5.44 o 
  -4  16   2        0.53        1.66      3.69 o 
  -3  16   2       54.69       34.29      8.00 o 
  -2  16   2        8.91       10.56      3.59 o 
  -1  16   2       15.31       16.67      4.48 o 
   0  16   2       50.55       61.23     10.35 o 
   1  16   2      280.50      256.96     14.67 o 
   2  16   2       44.42       55.20     11.90 o 
   3  16   2        4.93       -2.16      4.60 o 
   4  16   2       12.46       14.72      7.45 o 
   5  16   2        1.22       -4.44      5.67 o 
   6  16   2       84.09       95.54     21.59 o 
   7  16   2        1.34       -2.61     10.81 o 
  -7  17   2       18.36       14.10     10.03 o 
  -6  17   2       26.98       22.34      5.96 o 
  -5  17   2       19.93        8.61      4.85 o 
  -4  17   2        3.03        0.32      4.07 o 
  -3  17   2       45.63       24.28     10.40 o 
  -2  17   2       15.24       16.52      4.16 o 
  -1  17   2        8.48        6.79      4.94 o 
   0  17   2        0.55       -3.87      4.21 o 
   1  17   2        1.64        2.06      4.18 o 
   2  17   2       69.97       90.68     12.76 o 
   3  17   2      184.28      200.76     14.11 o 
   4  17   2       43.40       37.37     11.23 o 
   5  17   2       13.71        3.21      7.22 o 
   6  17   2       16.60       23.29     14.34 o 
  -7  18   2        6.38        3.04      6.23 o 
  -6  18   2       17.42        8.28      6.18 o 
  -5  18   2        4.18        6.07      4.86 o 
  -4  18   2      128.56      121.29      9.71 o 
  -3  18   2        3.96        6.31      3.75 o 
  -2  18   2        0.29        0.68      4.79 o 
  -1  18   2      214.55      194.11     16.96 o 
   0  18   2      123.46      133.57     13.33 o 
   1  18   2      429.52      449.16     23.53 o 
   2  18   2        1.25        2.06      4.62 o 
   3  18   2       47.96       51.74     16.99 o 
   4  18   2       15.14       19.67      9.35 o 
   5  18   2       66.23       71.04     14.08 o 
   6  18   2        0.08       -3.31     12.04 o 
  -6  19   2        0.11        0.64      6.43 o 
  -5  19   2       13.01       20.53      7.04 o 
  -4  19   2       17.11       18.96      5.86 o 
  -3  19   2       51.84       64.88     12.89 o 
  -2  19   2       75.90       60.44      8.97 o 
  -1  19   2        0.01       -4.37      4.37 o 
   0  19   2       47.88       53.02      8.54 o 
   1  19   2        1.86        2.13      6.05 o 
   2  19   2       35.76       32.23      7.60 o 
   3  19   2       12.60        5.98      6.27 o 
   4  19   2       78.57       87.48     14.51 o 
   5  19   2        0.00       -1.17     11.16 o 
  -5  20   2       36.12       33.34      8.29 o 
  -4  20   2       20.03       13.54      9.35 o 
  -3  20   2       59.45       60.66      9.23 o 
  -2  20   2        0.60        3.97      5.57 o 
  -1  20   2       24.32       28.94      7.25 o 
   0  20   2       98.63      119.37     13.28 o 
   1  20   2        0.02       -0.30      5.50 o 
   2  20   2       54.52       53.35      9.22 o 
   3  20   2        0.84        2.99      6.80 o 
   4  20   2       15.49       11.88      9.33 o 
  -4  21   2       46.09       52.88     17.41 o 
  -3  21   2        8.31       21.50      8.85 o 
  -2  21   2       69.82       71.51     10.16 o 
  -1  21   2        2.04        2.37      5.61 o 
   0  21   2       79.32       64.81      9.82 o 
   1  21   2        3.64        8.33      7.55 o 
   2  21   2        7.41        5.86      6.56 o 
   3  21   2       23.72       16.83      8.75 o 
  -2  22   2        2.53       17.03      6.97 o 
  -1  22   2        1.52        5.78      6.70 o 
   0  22   2        0.08        4.48      6.52 o 
   1  22   2       14.97       26.63      8.04 o 
 -11   1   3        0.37       -0.98      9.08 o 
 -10   1   3       10.56       10.92      9.76 o 
  -9   1   3        1.88        5.20      3.76 o 
  -8   1   3      142.54      117.76     11.31 o 
  -7   1   3       11.12       13.22      5.10 o 
  -6   1   3      601.72      614.20     18.09 o 
  -5   1   3      156.06      183.27      5.91 o 
  -4   1   3      713.97      677.07     14.52 o 
  -3   1   3        6.73        7.23      1.69 o 
  -2   1   3       32.27       33.47      4.71 o 
  -1   1   3      254.71      247.45      8.15 o 
   0   1   3       77.43       67.84      4.17 o 
   1   1   3      481.29      462.60     12.68 o 
   2   1   3     2056.96     2300.29     50.66 o 
   3   1   3       49.31       43.92      3.96 o 
   4   1   3       52.60       67.67      9.03 o 
   5   1   3       87.25       95.57      7.22 o 
   6   1   3      110.51       89.11     30.48 o 
   7   1   3       46.19       33.06     13.98 o 
 -11   2   3        0.41        2.67      5.95 o 
 -10   2   3       35.46       37.20     10.74 o 
  -9   2   3       32.51       34.91      6.89 o 
  -8   2   3       10.25        6.54      3.60 o 
  -7   2   3       42.26       55.31      5.88 o 
  -6   2   3       63.23       73.91      4.85 o 
  -5   2   3       39.46       41.54      3.56 o 
  -4   2   3      966.44     1026.80     20.20 o 
  -3   2   3       24.52       24.14      2.96 o 
  -2   2   3       50.49       43.52      3.24 o 
  -1   2   3       39.58       36.62      3.38 o 
   0   2   3     1571.50     1509.89     34.16 o 
   1   2   3       10.52        9.41      2.03 o 
   2   2   3      126.13      128.48      5.78 o 
   3   2   3      228.21      239.10      8.60 o 
   4   2   3      679.71      758.25     20.24 o 
   5   2   3        2.76        1.79      2.72 o 
   6   2   3      458.69      463.01     21.98 o 
   7   2   3        1.20       -0.39      5.52 o 
 -11   3   3        6.53       13.76      7.43 o 
 -10   3   3       20.20       13.95      6.29 o 
  -9   3   3       93.79       91.77     11.72 o 
  -8   3   3        0.28        1.58      3.94 o 
  -7   3   3        2.66        4.50      2.97 o 
  -6   3   3        2.98        3.48      2.30 o 
  -5   3   3       30.80       35.33      4.21 o 
  -4   3   3       21.30       22.77      2.49 o 
  -3   3   3       62.11       55.60      4.32 o 
  -2   3   3      142.30      141.90      6.32 o 
  -1   3   3     1329.59     1283.29     26.51 o 
   0   3   3       86.05      100.88      4.87 o 
   1   3   3     1778.77     1832.19     40.81 o 
   2   3   3     1076.72     1147.23     37.49 o 
   3   3   3      204.21      201.17     10.29 o 
   4   3   3      119.99      140.28      6.92 o 
   5   3   3        4.55        2.46      3.75 o 
   6   3   3      269.64      282.27     13.67 o 
   7   3   3      274.78      264.48     51.19 o 
   8   3   3       61.32       58.81     14.10 o 
 -11   4   3        2.42        1.67      5.85 o 
 -10   4   3       37.47       39.88     11.29 o 
  -9   4   3        4.49        0.23      4.42 o 
  -8   4   3      153.38      176.15     18.15 o 
  -7   4   3       68.60       65.38      6.03 o 
  -6   4   3        0.61        2.08      2.26 o 
  -5   4   3       20.72       22.54      2.65 o 
  -4   4   3      221.21      208.39      6.45 o 
  -3   4   3     1084.50     1113.77     21.58 o 
  -2   4   3        5.02        3.79      2.17 o 
  -1   4   3      663.60      655.35     15.18 o 
   0   4   3     1794.54     1738.10     39.04 o 
   1   4   3      156.64      152.44     12.03 o 
   2   4   3      218.61      247.20     21.80 o 
   3   4   3       67.44       77.42      4.67 o 
   4   4   3       29.80       35.35      5.25 o 
   5   4   3      427.47      414.03     16.71 o 
   6   4   3       75.53       69.56      7.80 o 
   7   4   3       30.63       31.51     19.13 o 
   8   4   3       63.91       80.22     16.29 o 
 -11   5   3        0.06        2.48      6.18 o 
 -10   5   3       41.76       35.17      7.89 o 
  -9   5   3        0.26        1.11      4.65 o 
  -8   5   3       70.90       73.39      9.10 o 
  -7   5   3      351.36      359.54     18.79 o 
  -6   5   3     1061.19     1098.33     24.96 o 
  -5   5   3        8.29       13.10      3.17 o 
  -4   5   3      583.74      618.36     13.60 o 
  -3   5   3      536.92      545.03     13.30 o 
  -2   5   3      160.38      162.78      7.08 o 
  -1   5   3       53.63       40.39      3.36 o 
   0   5   3      415.86      434.17     15.78 o 
   1   5   3      360.10      360.08     13.64 o 
   2   5   3      361.49      381.30     20.48 o 
   3   5   3      433.22      470.23     17.22 o 
   4   5   3        9.47       11.03      7.79 o 
   5   5   3       61.39       55.17     10.47 o 
   6   5   3        6.40        2.00      4.22 o 
   7   5   3        9.37       11.75      7.24 o 
   8   5   3      278.53      275.43     27.67 o 
   9   5   3        0.23       -6.44      8.91 o 
 -11   6   3       20.56       30.57      8.56 o 
 -10   6   3        4.93       10.56      6.62 o 
  -9   6   3       13.15       12.11      5.99 o 
  -8   6   3      147.04      125.55     11.00 o 
  -7   6   3       14.61        5.27      4.52 o 
  -6   6   3      252.06      246.38     10.80 o 
  -5   6   3       94.63      102.13      5.44 o 
  -4   6   3      362.26      332.48      8.78 o 
  -3   6   3       69.98       70.10      6.31 o 
  -2   6   3     1886.39     1909.60     38.57 o 
  -1   6   3     4709.72     4688.45     88.48 o 
   0   6   3      112.44      105.82      4.56 o 
   1   6   3       33.12       28.82      4.55 o 
   2   6   3      129.66      157.92      9.30 o 
   3   6   3      177.71      169.36      9.91 o 
   4   6   3        8.79        7.17      3.97 o 
   5   6   3      196.80      222.15     12.25 o 
   6   6   3      299.44      304.10     15.09 o 
   7   6   3       96.52      100.20     12.39 o 
   8   6   3      171.26      174.54     22.81 o 
   9   6   3        8.81       22.03     13.96 o 
 -11   7   3       17.44       23.57     10.28 o 
 -10   7   3        2.83       -3.27      5.19 o 
  -9   7   3       19.67       12.94      6.13 o 
  -8   7   3      264.77      252.73     15.11 o 
  -7   7   3       19.84       17.71      4.66 o 
  -6   7   3      955.99      916.06     25.41 o 
  -5   7   3        0.66       -0.73      2.84 o 
  -4   7   3      554.27      553.54     12.72 o 
  -3   7   3      491.69      514.09     13.51 o 
  -2   7   3      620.68      642.43     15.67 o 
  -1   7   3       14.96       12.95      2.45 o 
   0   7   3       89.97       94.30      9.34 o 
   1   7   3     2086.16     2175.43     57.63 o 
   2   7   3      517.71      503.22     18.20 o 
   3   7   3       94.73       87.14     10.34 o 
   4   7   3        8.26       11.00      4.57 o 
   5   7   3       83.74       79.26      8.13 o 
   6   7   3        6.15        2.52      4.62 o 
   7   7   3       38.14       46.48     11.18 o 
   8   7   3        0.20        4.11      6.81 o 
   9   7   3       83.60       88.34     19.67 o 
 -11   8   3       23.38       19.73      7.84 o 
 -10   8   3        6.46       -1.41      6.10 o 
  -9   8   3       37.85       39.07      7.60 o 
  -8   8   3        7.04       12.65      5.32 o 
  -7   8   3      138.16      120.82      9.52 o 
  -6   8   3       20.09       26.43      4.73 o 
  -5   8   3       55.39       70.42      7.24 o 
  -4   8   3      116.17      133.85      5.47 o 
  -3   8   3       27.98       43.78      4.03 o 
  -2   8   3      372.54      390.49     11.16 o 
  -1   8   3      387.10      375.48     10.58 o 
   0   8   3       31.59       26.20      3.47 o 
   1   8   3      388.70      353.30     11.98 o 
   2   8   3       13.13        9.92      3.94 o 
   3   8   3       94.40       94.43      8.18 o 
   4   8   3        1.17        0.45      3.83 o 
   5   8   3      160.43      154.78     10.96 o 
   6   8   3       52.71       42.08      8.96 o 
   7   8   3       39.20       37.63      8.90 o 
   8   8   3      110.35      138.14     15.57 o 
   9   8   3       14.87       10.27     11.17 o 
 -10   9   3        8.37        7.21      6.67 o 
  -9   9   3        3.78        1.17      5.43 o 
  -8   9   3      209.65      217.63     17.89 o 
  -7   9   3      243.82      243.87     13.41 o 
  -6   9   3        0.20       -2.72      2.72 o 
  -5   9   3       67.49       91.56      7.11 o 
  -4   9   3       18.76       14.67      4.11 o 
  -3   9   3        7.40        9.15      2.66 o 
  -2   9   3        0.93       -1.90      1.90 o 
  -1   9   3       74.88       76.03      5.89 o 
   0   9   3        0.26       -0.52      1.84 o 
   1   9   3      359.86      367.98     12.55 o 
   2   9   3       80.18       84.05      6.33 o 
   3   9   3        4.36        4.18      4.74 o 
   4   9   3      113.65      120.54     22.68 o 
   5   9   3        7.18        5.63      4.58 o 
   6   9   3        8.92       11.92      6.39 o 
   7   9   3        3.00        7.81      6.75 o 
   8   9   3        0.24       -0.48      7.08 o 
   9   9   3       13.77        6.86     13.02 o 
 -10  10   3        0.33        4.14      6.75 o 
  -9  10   3       42.56       40.11      8.55 o 
  -8  10   3       13.68       12.10      7.72 o 
  -7  10   3      253.58      217.87     13.02 o 
  -6  10   3      106.58      112.06      8.24 o 
  -5  10   3       65.38       67.94      7.79 o 
  -4  10   3       31.65       24.26      3.78 o 
  -3  10   3       26.57       26.12      5.23 o 
  -2  10   3       12.55       10.78      3.97 o 
  -1  10   3       12.06        8.62      2.61 o 
   0  10   3      312.82      325.47     18.60 o 
   1  10   3       14.11       12.14      3.34 o 
   2  10   3       12.77       12.20      3.42 o 
   3  10   3       37.89       41.74      6.54 o 
   4  10   3        3.35        0.35      4.06 o 
   5  10   3      308.65      284.77     15.55 o 
   6  10   3       59.28       43.87     15.53 o 
   7  10   3        0.01        5.40      7.76 o 
   8  10   3       15.04       18.70      9.04 o 
 -10  11   3        7.60       -1.39      6.51 o 
  -9  11   3        1.98        3.10      5.64 o 
  -8  11   3       44.80       36.01      7.84 o 
  -7  11   3       10.33       11.00      4.31 o 
  -6  11   3        6.01        0.41      3.60 o 
  -5  11   3      243.02      245.30     11.71 o 
  -4  11   3      296.70      265.17     13.43 o 
  -3  11   3      111.47      133.99      7.02 o 
  -2  11   3      354.17      359.31     15.63 o 
  -1  11   3       19.97       25.19      3.97 o 
   0  11   3        0.12       -1.30      2.99 o 
   1  11   3       52.09       49.36      6.88 o 
   2  11   3        3.84        5.52      3.22 o 
   3  11   3      460.18      431.14     18.28 o 
   4  11   3      234.59      277.08     16.67 o 
   5  11   3       21.04       18.12      5.90 o 
   6  11   3        0.15        0.53      5.73 o 
   7  11   3        4.66       -2.29     13.52 o 
   8  11   3        0.64        3.96      8.40 o 
 -10  12   3        2.05        5.83      7.18 o 
  -9  12   3        2.82        4.66      6.05 o 
  -8  12   3       19.94       29.35     11.69 o 
  -7  12   3       30.27       32.85      8.88 o 
  -6  12   3      109.36      120.32     10.11 o 
  -5  12   3      441.79      469.46     16.55 o 
  -4  12   3      138.39      138.02      8.35 o 
  -3  12   3      197.39      204.80     10.04 o 
  -2  12   3        8.83        5.76      2.87 o 
  -1  12   3       14.88       13.54      3.52 o 
   0  12   3       36.82       34.92      8.61 o 
   1  12   3      216.05      228.49     11.55 o 
   2  12   3      302.52      289.95     20.72 o 
   3  12   3      335.05      351.35     16.60 o 
   4  12   3      134.04      136.34     11.16 o 
   5  12   3       70.63       86.47      9.71 o 
   6  12   3        2.01       15.09      7.11 o 
   7  12   3        1.02       -1.36      7.63 o 
   8  12   3        3.48       -5.71     10.15 o 
  -9  13   3        7.65        6.68      6.78 o 
  -8  13   3       29.41       24.83      7.29 o 
  -7  13   3       15.58       19.07      7.83 o 
  -6  13   3       56.05       72.30     12.34 o 
  -5  13   3       17.38       14.95      4.58 o 
  -4  13   3       37.15       24.88      7.23 o 
  -3  13   3        3.00        5.03      2.98 o 
  -2  13   3       11.46       12.70      3.53 o 
  -1  13   3       25.11        9.19      5.99 o 
   0  13   3       36.50       38.71      5.09 o 
   1  13   3      370.55      378.68     15.58 o 
   2  13   3      407.49      435.35     39.98 o 
   3  13   3      236.65      238.57     14.36 o 
   4  13   3        0.01       -5.15      6.97 o 
   5  13   3        7.97        2.05      5.30 o 
   6  13   3      109.99       99.39     14.33 o 
   7  13   3        0.06        0.61      8.47 o 
  -9  14   3        2.70       10.21      6.78 o 
  -8  14   3        0.28        4.11      5.03 o 
  -7  14   3        4.76       14.83      5.13 o 
  -6  14   3       40.78       31.34      9.52 o 
  -5  14   3        3.90        1.10      3.88 o 
  -4  14   3      116.63      126.72     10.40 o 
  -3  14   3      141.04      129.33      8.51 o 
  -2  14   3        0.08       -2.06      3.15 o 
  -1  14   3      156.54      172.40      9.57 o 
   0  14   3       79.56       62.36      6.31 o 
   1  14   3        2.54       -0.74      4.26 o 
   2  14   3        2.98        7.04      5.46 o 
   3  14   3      296.29      336.11     17.74 o 
   4  14   3        9.25        3.68      4.78 o 
   5  14   3        0.03        8.26      7.06 o 
   6  14   3        0.63        1.17      6.68 o 
   7  14   3       50.72       60.78     13.19 o 
  -8  15   3        9.96       16.90      5.67 o 
  -7  15   3        3.97        1.99      4.61 o 
  -6  15   3        8.93        6.75      4.47 o 
  -5  15   3        4.55        2.02      4.00 o 
  -4  15   3        4.94        0.20      3.46 o 
  -3  15   3        0.73       -1.44      2.76 o 
  -2  15   3       81.00       72.43      6.98 o 
  -1  15   3       24.36       16.35      4.43 o 
   0  15   3      131.99      145.58     11.59 o 
   1  15   3       53.85       55.06      8.55 o 
   2  15   3      135.96      119.20     26.09 o 
   3  15   3        5.24        8.69      5.63 o 
   4  15   3       39.01       30.68      7.26 o 
   5  15   3       32.82       56.15     18.78 o 
   6  15   3       49.13       48.46     15.23 o 
   7  15   3       33.06       26.79     11.41 o 
  -8  16   3        8.61        9.82      5.98 o 
  -7  16   3       33.73       32.78      6.73 o 
  -6  16   3       53.84       50.32      7.26 o 
  -5  16   3       19.79       18.56      5.48 o 
  -4  16   3       10.71        7.30      3.98 o 
  -3  16   3       51.30       33.76      5.60 o 
  -2  16   3      236.28      236.85     14.13 o 
  -1  16   3      263.15      239.97     11.78 o 
   0  16   3        8.84        8.02      8.04 o 
   1  16   3      137.97      150.05     13.78 o 
   2  16   3        6.47        1.61      5.24 o 
   3  16   3       97.27       81.40     12.56 o 
   4  16   3       16.59       11.13      5.69 o 
   5  16   3      122.89      160.98     22.39 o 
   6  16   3       26.08       12.14      8.83 o 
  -7  17   3        3.74        4.09      5.32 o 
  -6  17   3        6.21        5.04      5.10 o 
  -5  17   3       31.05       33.80      6.38 o 
  -4  17   3       49.21       38.67      7.57 o 
  -3  17   3        8.91        5.89      4.26 o 
  -2  17   3       12.87       11.28      4.25 o 
  -1  17   3       29.54       21.68      6.07 o 
   0  17   3      244.58      230.53     19.93 o 
   1  17   3      155.19      133.76     11.95 o 
   2  17   3      108.14      136.81     12.34 o 
   3  17   3        3.29       -3.31      6.30 o 
   4  17   3        0.50       -0.28      5.77 o 
   5  17   3        0.30        8.41     15.33 o 
  -6  18   3        5.18        3.84      5.39 o 
  -5  18   3       23.03        9.46      6.11 o 
  -4  18   3        2.37        3.09      5.21 o 
  -3  18   3       77.56       85.39      8.11 o 
  -2  18   3        4.39        6.96      5.43 o 
  -1  18   3       25.46       27.01     10.36 o 
   0  18   3        3.05        4.06      5.36 o 
   1  18   3        0.30       -4.10      4.97 o 
   2  18   3        0.02        8.00      5.89 o 
   3  18   3       43.22       55.27     30.58 o 
   4  18   3       62.38       72.92     10.53 o 
   5  18   3        0.42       -3.17      8.63 o 
  -6  19   3        8.09        0.51      6.19 o 
  -5  19   3       12.04        1.94      5.91 o 
  -4  19   3       42.05       55.42      9.47 o 
  -3  19   3       15.89        5.37      5.79 o 
  -2  19   3       11.45       22.95      9.77 o 
  -1  19   3        6.83        2.46      5.55 o 
   0  19   3       46.43       43.27      8.36 o 
   1  19   3       80.49       83.07     17.01 o 
   2  19   3        5.79       -3.65      5.23 o 
   3  19   3        2.20       -2.86      8.08 o 
   4  19   3        0.28        5.84      8.63 o 
  -5  20   3       10.15        9.06      7.23 o 
  -4  20   3        0.58        0.69      6.57 o 
  -3  20   3        0.05        3.45      7.57 o 
  -2  20   3        3.09        7.43      6.26 o 
  -1  20   3      181.57      178.30     17.92 o 
   0  20   3        0.11        0.38      5.39 o 
   1  20   3        0.00       -1.11      5.84 o 
   2  20   3       12.20       16.83      7.02 o 
   3  20   3       24.45       23.29     10.42 o 
  -3  21   3       77.65       99.78     30.31 o 
  -2  21   3        8.38        9.61      6.68 o 
  -1  21   3       24.39       13.46      7.01 o 
   0  21   3       12.71        6.55      6.64 o 
   1  21   3        0.06        0.57      6.13 o 
 -11   0   4        2.15       28.54     15.39 o 
 -10   0   4       18.82       33.86     14.83 o 
  -9   0   4       37.66       49.22      9.24 o 
  -8   0   4       15.44       12.42     13.30 o 
  -7   0   4        3.32        0.55      4.86 o 
  -6   0   4      153.72      159.01     12.05 o 
  -5   0   4      381.74      397.73     25.40 o 
  -4   0   4      497.76      468.96     16.35 o 
  -3   0   4        4.67        3.66      2.63 o 
  -2   0   4      245.87      262.41     19.18 o 
  -1   0   4      457.89      401.27     17.33 o 
   0   0   4      154.27      194.72     11.01 o 
   1   0   4      234.56      237.22     24.60 o 
   2   0   4     1578.75     1673.65     55.06 o 
   3   0   4      818.45      974.77     38.80 o 
   4   0   4      256.87      230.61     13.76 o 
   5   0   4      162.51      141.05     18.95 o 
   6   0   4      264.02      296.18     26.97 o 
 -11   1   4        0.47       -0.81      9.03 o 
 -10   1   4        3.60        0.08      4.55 o 
  -9   1   4        0.10        1.41      4.00 o 
  -8   1   4       24.17       24.78      5.05 o 
  -7   1   4        3.93        4.70      3.32 o 
  -6   1   4        6.82       11.17      3.56 o 
  -5   1   4      111.23      107.00      5.21 o 
  -4   1   4      391.19      395.58     10.25 o 
  -3   1   4        0.01       -0.63      1.65 o 
  -2   1   4      884.98      880.73     20.04 o 
  -1   1   4      768.08      758.00     24.65 o 
   0   1   4       18.26       25.90      5.90 o 
   1   1   4       21.92       24.08      3.31 o 
   2   1   4       10.70        9.36      3.34 o 
   3   1   4        0.79        2.42      2.50 o 
   4   1   4      389.10      420.64     21.65 o 
   5   1   4       73.33       80.08     13.14 o 
   6   1   4        4.84       -5.31      5.31 o 
   7   1   4       61.70       41.15     17.34 o 
 -11   2   4        7.76        0.86      6.51 o 
 -10   2   4       12.82       13.34      6.32 o 
  -9   2   4        6.41        4.28      4.93 o 
  -8   2   4       10.15        9.43      3.87 o 
  -7   2   4       32.15       48.23      5.82 o 
  -6   2   4      231.94      217.83      8.44 o 
  -5   2   4       11.71       12.72      2.59 o 
  -4   2   4      179.92      166.48      6.34 o 
  -3   2   4      636.04      647.37     14.44 o 
  -2   2   4       36.01       35.47      3.43 o 
  -1   2   4      581.61      542.98     15.35 o 
   0   2   4       63.12       49.29      4.09 o 
   1   2   4       11.91       11.51      2.74 o 
   2   2   4        0.13        2.82      2.17 o 
   3   2   4      539.87      523.07     18.88 o 
   4   2   4        0.24        7.65      4.05 o 
   5   2   4       52.41       66.88      7.53 o 
   6   2   4       26.63       32.73      8.38 o 
   7   2   4      158.05      118.60     19.64 o 
 -11   3   4        0.46        8.14      6.90 o 
 -10   3   4       31.25       25.26      8.27 o 
  -9   3   4       15.04       17.79      6.27 o 
  -8   3   4      216.04      195.97     13.18 o 
  -7   3   4        1.01        3.55      3.17 o 
  -6   3   4       16.47       21.80      6.12 o 
  -5   3   4       90.99       88.74      4.83 o 
  -4   3   4      171.53      172.89      7.87 o 
  -3   3   4       29.80       43.75      3.90 o 
  -2   3   4        5.15        1.90      2.26 o 
  -1   3   4     1313.74     1192.93     28.87 o 
   0   3   4     1095.11     1172.80     28.35 o 
   1   3   4      762.27      822.60     21.18 o 
   2   3   4       18.16       17.68      4.28 o 
   3   3   4        7.08        5.91      3.86 o 
   4   3   4      194.35      197.23     14.35 o 
   5   3   4       20.48       16.05      5.33 o 
   6   3   4       30.68       22.17      6.04 o 
   7   3   4       60.59       49.20     14.17 o 
 -11   4   4        0.53        2.96      6.59 o 
 -10   4   4        4.35       -0.65      5.21 o 
  -9   4   4       61.71       61.31     11.08 o 
  -8   4   4       10.66        7.16      4.84 o 
  -7   4   4        5.82        5.19      3.58 o 
  -6   4   4       85.97       90.97      5.86 o 
  -5   4   4        9.42       18.37      2.86 o 
  -4   4   4       48.93       55.90      4.32 o 
  -3   4   4      483.90      498.89     13.38 o 
  -2   4   4        7.71        9.36      2.58 o 
  -1   4   4      108.42      113.86      5.67 o 
   0   4   4     1123.38     1091.79     26.85 o 
   1   4   4       16.29       18.21      3.31 o 
   2   4   4       67.98       56.98      6.42 o 
   3   4   4        3.96        8.21      3.68 o 
   4   4   4      164.56      141.67     10.04 o 
   5   4   4        0.11        3.91      4.66 o 
   6   4   4      775.56      748.02     44.77 o 
   7   4   4       41.69       23.43     11.91 o 
 -11   5   4        8.71        7.20      6.68 o 
 -10   5   4       31.38       29.29      7.76 o 
  -9   5   4        7.96        7.90      5.53 o 
  -8   5   4       48.35       61.95     14.53 o 
  -7   5   4      102.03      133.53     11.18 o 
  -6   5   4       15.17       14.03      3.26 o 
  -5   5   4       39.01       37.26      4.74 o 
  -4   5   4      307.03      329.90      9.40 o 
  -3   5   4        0.02       -0.34      2.30 o 
  -2   5   4        6.56        7.45      2.60 o 
  -1   5   4      933.87     1006.95     22.59 o 
   0   5   4      768.67      845.52     21.75 o 
   1   5   4       33.89       37.79      5.60 o 
   2   5   4       62.96       71.31      7.13 o 
   3   5   4        0.32       -0.60      3.58 o 
   4   5   4      506.75      474.35     18.89 o 
   5   5   4       98.48      121.11     13.97 o 
   6   5   4       11.10        5.94      5.63 o 
   7   5   4      103.17      102.66     13.12 o 
 -11   6   4        6.22       17.36      7.67 o 
 -10   6   4        0.80        9.84      6.27 o 
  -9   6   4        0.14       -2.58      4.90 o 
  -8   6   4       94.00      107.20     10.89 o 
  -7   6   4        6.68        6.63      4.63 o 
  -6   6   4        8.05        6.75      3.95 o 
  -5   6   4      149.81      162.29      7.73 o 
  -4   6   4       67.97       68.97      7.87 o 
  -3   6   4       64.58       69.93      5.15 o 
  -2   6   4      478.51      481.07     13.28 o 
  -1   6   4       13.12        7.31      2.57 o 
   0   6   4      161.26      149.81      8.63 o 
   1   6   4        8.98       12.00      4.02 o 
   2   6   4      253.20      266.97     13.05 o 
   3   6   4      356.68      380.18     25.92 o 
   4   6   4        7.90        1.38      4.13 o 
   5   6   4        1.17        7.10      4.73 o 
   6   6   4      471.26      463.90     19.97 o 
   7   6   4       32.38       20.16      8.28 o 
   8   6   4        1.41        4.10      7.95 o 
 -11   7   4        2.37       15.92      9.33 o 
 -10   7   4       54.68       50.52      9.52 o 
  -9   7   4        9.97        7.76      5.30 o 
  -8   7   4       71.08       60.35      8.73 o 
  -7   7   4       15.46       25.19      6.46 o 
  -6   7   4       59.69       71.35      6.73 o 
  -5   7   4       74.86       68.76      7.38 o 
  -4   7   4        0.80       -1.11      1.96 o 
  -3   7   4      225.11      227.76      8.64 o 
  -2   7   4       81.23       81.62      5.31 o 
  -1   7   4      192.79      215.24      8.48 o 
   0   7   4       47.80       37.26      4.91 o 
   1   7   4       17.16       19.59      4.70 o 
   2   7   4       58.89       70.77      7.54 o 
   3   7   4      508.77      508.92     19.82 o 
   4   7   4        2.63       -3.89      3.89 o 
   5   7   4        3.35       10.24      4.82 o 
   6   7   4       12.28       15.93      5.91 o 
   7   7   4        8.91       12.35      8.51 o 
   8   7   4       61.78       52.84     11.32 o 
 -10   8   4       33.86       14.93      8.26 o 
  -9   8   4       28.27       20.42      7.09 o 
  -8   8   4      365.03      349.32     18.30 o 
  -7   8   4       85.97       97.53     10.59 o 
  -6   8   4       25.69       20.35      4.65 o 
  -5   8   4        5.82        6.79      3.77 o 
  -4   8   4      113.65       95.36      6.05 o 
  -3   8   4      173.14      179.87      8.00 o 
  -2   8   4      101.50      106.32      6.07 o 
  -1   8   4      211.21      220.15     10.87 o 
   0   8   4      427.84      397.62     13.76 o 
   1   8   4      105.83      118.13      7.62 o 
   2   8   4       35.01       37.24      6.29 o 
   3   8   4       10.50        5.76      6.01 o 
   4   8   4       15.04       11.39      4.86 o 
   5   8   4        6.22        6.49      4.98 o 
   6   8   4        0.34       -2.08      4.89 o 
   7   8   4       10.23       15.72     15.00 o 
   8   8   4       28.00       39.53     12.71 o 
 -10   9   4      100.73      121.55     13.08 o 
  -9   9   4        0.33        3.04      5.33 o 
  -8   9   4       39.32       24.22      6.65 o 
  -7   9   4       94.16       72.81      7.64 o 
  -6   9   4      447.97      460.23     19.47 o 
  -5   9   4       71.19       65.31      6.60 o 
  -4   9   4      160.23      169.62      8.17 o 
  -3   9   4       21.29       20.15      3.66 o 
  -2   9   4       10.74        9.74      2.98 o 
  -1   9   4       99.17       96.30      8.13 o 
   0   9   4       11.09        3.23      4.21 o 
   1   9   4      328.05      312.24     19.95 o 
   2   9   4       11.26       12.99      4.95 o 
   3   9   4      276.01      285.83     15.11 o 
   4   9   4       12.66       -2.28      4.56 o 
   5   9   4       77.11       69.08      8.60 o 
   6   9   4        2.10        5.90      7.12 o 
   7   9   4      162.03      177.35     22.43 o 
   8   9   4        9.39       11.11      9.65 o 
 -10  10   4        7.34        3.29      6.30 o 
  -9  10   4        0.41        1.90      5.70 o 
  -8  10   4       19.05       10.56      5.88 o 
  -7  10   4       10.86        9.51      5.38 o 
  -6  10   4        3.65        9.25      5.18 o 
  -5  10   4      138.38      153.25      9.57 o 
  -4  10   4      194.09      208.60      9.22 o 
  -3  10   4       59.22       48.22      4.88 o 
  -2  10   4        0.47        0.07      2.86 o 
  -1  10   4      622.78      609.20     18.76 o 
   0  10   4      184.57      191.44      9.89 o 
   1  10   4      123.22      135.26     10.44 o 
   2  10   4      206.38      184.41      9.90 o 
   3  10   4      239.71      237.88     14.01 o 
   4  10   4      634.06      635.53     24.73 o 
   5  10   4       52.36       56.19      9.99 o 
   6  10   4       64.60       53.27     11.30 o 
   7  10   4        0.03       11.18      8.45 o 
   8  10   4       55.91       57.95     13.91 o 
 -10  11   4       43.50       40.86     11.21 o 
  -9  11   4      100.02       97.79     12.39 o 
  -8  11   4        0.17       -2.11      4.77 o 
  -7  11   4       43.24       22.89      5.45 o 
  -6  11   4       10.93        6.92      4.84 o 
  -5  11   4      302.20      298.18     13.16 o 
  -4  11   4       12.22        8.64      3.57 o 
  -3  11   4        0.00       -2.64      2.64 o 
  -2  11   4        5.08        6.42      3.65 o 
  -1  11   4       39.82       48.16      5.81 o 
   0  11   4      252.77      250.32     13.97 o 
   1  11   4       38.71       46.67      5.77 o 
   2  11   4        2.86        7.49      4.70 o 
   3  11   4       45.76       55.39      6.48 o 
   4  11   4      106.09      100.59     10.58 o 
   5  11   4        8.11        8.75      5.48 o 
   6  11   4        0.81        3.04     10.04 o 
   7  11   4       63.18       70.73     13.35 o 
  -9  12   4       22.51       12.78      7.04 o 
  -8  12   4       13.59       12.34      6.44 o 
  -7  12   4        6.32        2.53      3.94 o 
  -6  12   4       62.34       62.53      7.39 o 
  -5  12   4      134.69      106.01     11.29 o 
  -4  12   4        5.95        0.50      3.32 o 
  -3  12   4      160.68      183.13     10.25 o 
  -2  12   4      477.80      466.63     16.22 o 
  -1  12   4        0.01        4.74      3.46 o 
   0  12   4       85.35       82.66      8.89 o 
   1  12   4       35.80       37.76      5.47 o 
   2  12   4       38.26       29.57      5.18 o 
   3  12   4       10.78       18.32      5.63 o 
   4  12   4       18.68       18.40      6.44 o 
   5  12   4       43.98       34.34      7.74 o 
   6  12   4       44.11       51.42     11.41 o 
   7  12   4       13.40       12.49      8.90 o 
  -9  13   4        0.07        0.49      5.98 o 
  -8  13   4        2.42        9.12      6.60 o 
  -7  13   4       17.84       17.10      5.31 o 
  -6  13   4       14.67       12.43      4.86 o 
  -5  13   4       18.08        8.84      4.28 o 
  -4  13   4      140.85      136.30     18.86 o 
  -3  13   4      199.69      183.41     15.33 o 
  -2  13   4        7.77        6.82      3.57 o 
  -1  13   4       77.07       74.46      6.95 o 
   0  13   4        1.19        4.29      3.44 o 
   1  13   4      121.16      134.50     13.31 o 
   2  13   4        0.09       -3.25      4.53 o 
   3  13   4      131.81      143.40     12.16 o 
   4  13   4       60.87       76.67     10.29 o 
   5  13   4       21.88       29.64      8.01 o 
   6  13   4        0.00        2.38      7.15 o 
   7  13   4       23.69       42.69     12.22 o 
  -8  14   4        1.77        6.11      6.56 o 
  -7  14   4        4.24        1.09      4.83 o 
  -6  14   4        2.19        4.34      4.37 o 
  -5  14   4        2.61        5.42      4.06 o 
  -4  14   4       22.14       24.61      6.32 o 
  -3  14   4       95.56      102.71     11.67 o 
  -2  14   4       84.16       97.75      8.15 o 
  -1  14   4      228.34      217.25     11.37 o 
   0  14   4       50.04       56.78      6.35 o 
   1  14   4       27.25       37.10      7.14 o 
   2  14   4      117.07      113.92     12.41 o 
   3  14   4      205.85      192.63     14.14 o 
   4  14   4        0.04        0.31      5.32 o 
   5  14   4       58.45       37.27      9.67 o 
   6  14   4        1.63       -0.35     10.11 o 
  -8  15   4       18.38       18.66      7.37 o 
  -7  15   4        0.33        2.68      5.02 o 
  -6  15   4       15.51       13.26      5.24 o 
  -5  15   4       22.46       30.93      7.03 o 
  -4  15   4       38.32       37.15      6.91 o 
  -3  15   4       14.91       14.08      4.64 o 
  -2  15   4       48.33       42.76      6.07 o 
  -1  15   4       78.77       80.98     11.66 o 
   0  15   4      120.28      122.68     11.42 o 
   1  15   4      233.98      253.89     15.83 o 
   2  15   4        4.80        1.65      5.37 o 
   3  15   4        2.95        5.33      7.12 o 
   4  15   4       73.58       69.94     11.54 o 
   5  15   4       75.35       91.25     15.02 o 
   6  15   4       23.04       38.97     11.54 o 
  -7  16   4       17.50       10.43      5.84 o 
  -6  16   4        8.83       10.68      6.15 o 
  -5  16   4        1.29        4.28      5.63 o 
  -4  16   4       47.36       56.13      8.50 o 
  -3  16   4       27.01       17.67      5.21 o 
  -2  16   4       36.84       26.94      5.60 o 
  -1  16   4        8.78        6.37      4.35 o 
   0  16   4       15.20       17.87      6.12 o 
   1  16   4        3.57        3.55      6.21 o 
   2  16   4       22.73       23.56      7.27 o 
   3  16   4       10.89       20.32      6.80 o 
   4  16   4        2.40        6.44      6.62 o 
   5  16   4        0.41        3.14      7.75 o 
  -7  17   4       16.02       17.60      8.03 o 
  -6  17   4        0.93        5.91      5.97 o 
  -5  17   4        5.05        6.68      6.60 o 
  -4  17   4        0.11        1.22      4.65 o 
  -3  17   4        6.06        5.26      4.30 o 
  -2  17   4        4.06        0.65      4.48 o 
  -1  17   4        4.00       11.04      5.69 o 
   0  17   4        6.32        5.27      5.50 o 
   1  17   4       81.41       66.55      9.82 o 
   2  17   4       43.07       28.88      7.93 o 
   3  17   4        5.95        5.91      6.33 o 
   4  17   4       10.63        2.63      6.38 o 
  -6  18   4        0.44        1.25      6.30 o 
  -5  18   4        1.50        5.86      6.07 o 
  -4  18   4        1.00       -5.06      5.20 o 
  -3  18   4       72.69       88.77     12.36 o 
  -2  18   4        9.87        6.58      5.68 o 
  -1  18   4      160.61      150.73     13.51 o 
   0  18   4        2.21        3.30      5.70 o 
   1  18   4        6.76       -0.17      5.96 o 
   2  18   4       12.22       15.91     14.61 o 
   3  18   4       40.87       31.13      8.73 o 
   4  18   4        3.07       -0.96      5.96 o 
  -5  19   4       29.81       31.86      8.54 o 
  -4  19   4        0.87       -1.95      5.35 o 
  -3  19   4       10.28       15.68      8.83 o 
  -2  19   4       26.46       20.33      8.02 o 
  -1  19   4       33.71       28.81      8.04 o 
   0  19   4        6.59        9.68      8.44 o 
   1  19   4        4.67        9.50      6.64 o 
   2  19   4       46.90       45.44      9.65 o 
   3  19   4        5.72       -1.45      6.78 o 
  -3  20   4        1.16        7.66      8.54 o 
  -2  20   4       23.60       27.05      8.21 o 
  -1  20   4       27.25       34.21     11.37 o 
   0  20   4        0.88        2.80      6.36 o 
   1  20   4        4.21        1.75      7.99 o 
 -11   1   5        0.06       -5.55      9.57 o 
 -10   1   5       40.36       41.78      8.28 o 
  -9   1   5        2.29        4.62      4.33 o 
  -8   1   5       56.27       55.46      6.65 o 
  -7   1   5       83.55       96.18      7.92 o 
  -6   1   5        8.53        6.17      3.85 o 
  -5   1   5       22.13       14.60      3.18 o 
  -4   1   5      153.48      169.87      7.07 o 
  -3   1   5      545.49      538.91     20.90 o 
  -2   1   5        3.59        6.38      3.17 o 
  -1   1   5      183.12      213.50     12.64 o 
   0   1   5       29.81       25.41      3.96 o 
   1   1   5      213.46      228.87      9.47 o 
   2   1   5      127.23      139.41      9.48 o 
   3   1   5      248.12      272.65     18.43 o 
   4   1   5        3.43       -5.26      5.26 o 
   5   1   5       20.05        4.21      6.18 o 
   6   1   5        7.14       -2.13      6.71 o 
   7   1   5        1.83       18.50      8.84 o 
 -11   2   5        3.60       19.43      8.48 o 
 -10   2   5        0.26       -4.93      4.93 o 
  -9   2   5        2.44        2.01      5.00 o 
  -8   2   5       10.19        3.64      5.01 o 
  -7   2   5       24.56       17.71      4.23 o 
  -6   2   5       22.97       22.51      4.53 o 
  -5   2   5      168.50      182.83      7.48 o 
  -4   2   5        6.74        7.85      2.55 o 
  -3   2   5       76.63       72.97      4.86 o 
  -2   2   5        9.49       13.37      3.18 o 
  -1   2   5        1.46        4.22      2.87 o 
   0   2   5      197.54      204.19      8.88 o 
   1   2   5      199.61      231.49     12.05 o 
   2   2   5        5.29        9.38      4.51 o 
   3   2   5      166.32      177.56     11.29 o 
   4   2   5      491.59      427.01     23.35 o 
   5   2   5      128.98       91.98     12.26 o 
   6   2   5       27.97       32.16      9.17 o 
   7   2   5       28.43       29.32     12.34 o 
 -11   3   5        0.31        2.97      6.39 o 
 -10   3   5        0.07        4.25      5.80 o 
  -9   3   5       23.03       20.82      6.92 o 
  -8   3   5       15.38       13.09      6.92 o 
  -7   3   5       12.39       17.42      5.75 o 
  -6   3   5      194.72      198.81     10.39 o 
  -5   3   5       45.65       47.72      4.38 o 
  -4   3   5      180.63      190.26     10.10 o 
  -3   3   5       90.42      103.90      6.23 o 
  -2   3   5       50.67       51.55      4.66 o 
  -1   3   5       39.57       36.76      4.68 o 
   0   3   5      528.87      559.25     16.60 o 
   1   3   5        0.35       -1.11      3.68 o 
   2   3   5      314.38      354.55     15.77 o 
   3   3   5       14.43       11.39      4.88 o 
   4   3   5       61.28       61.57      7.88 o 
   5   3   5       15.19       27.31      8.56 o 
   6   3   5        3.95        2.81      9.69 o 
   7   3   5       30.90        7.35     11.14 o 
 -11   4   5        0.00        6.09      6.86 o 
 -10   4   5        7.19        2.35      6.07 o 
  -9   4   5        1.86        5.50      5.47 o 
  -8   4   5        9.12        6.57      5.39 o 
  -7   4   5       12.85       12.00      4.17 o 
  -6   4   5       38.98       57.91      5.55 o 
  -5   4   5       41.75       42.78      4.26 o 
  -4   4   5       38.07       42.39      4.91 o 
  -3   4   5      111.19      105.12      6.46 o 
  -2   4   5      136.32      143.40      9.48 o 
  -1   4   5      172.92      144.89     10.56 o 
   0   4   5       26.31       21.59      4.97 o 
   1   4   5      343.73      337.81     14.90 o 
   2   4   5        2.71        5.60      4.50 o 
   3   4   5       43.99       58.83      7.72 o 
   4   4   5       68.39       53.99      8.27 o 
   5   4   5      587.12      578.54     29.09 o 
   6   4   5        1.56        0.24      6.28 o 
   7   4   5       10.88       22.10     14.24 o 
 -10   5   5        0.19        0.83      5.84 o 
  -9   5   5       57.90       41.71      8.19 o 
  -8   5   5        7.82       15.67      6.65 o 
  -7   5   5        0.93        7.86      5.02 o 
  -6   5   5       24.32       29.08      4.71 o 
  -5   5   5      122.10      126.63      7.29 o 
  -4   5   5       49.51       60.50      4.83 o 
  -3   5   5       96.89      104.20      6.44 o 
  -2   5   5       11.76        6.98      3.50 o 
  -1   5   5      356.01      366.91     11.45 o 
   0   5   5       84.24       89.52      8.24 o 
   1   5   5      395.91      371.66     23.75 o 
   2   5   5       82.48       78.40      8.46 o 
   3   5   5       60.25       60.35      9.41 o 
   4   5   5      362.26      331.63     16.48 o 
   5   5   5       65.64       63.36      8.65 o 
   6   5   5      129.34      130.39     14.80 o 
   7   5   5        4.30        7.87     11.97 o 
 -10   6   5       50.78       22.63      7.65 o 
  -9   6   5       87.19       89.27     14.66 o 
  -8   6   5       13.65       12.67      7.25 o 
  -7   6   5        6.14        0.10      4.35 o 
  -6   6   5       23.15       24.64      4.97 o 
  -5   6   5       37.49       39.44      5.15 o 
  -4   6   5        3.51        7.38      2.89 o 
  -3   6   5      323.26      307.39     10.85 o 
  -2   6   5      579.05      558.48     15.46 o 
  -1   6   5      188.44      187.47      9.66 o 
   0   6   5       64.18       70.62     11.46 o 
   1   6   5       61.40       57.68      7.28 o 
   2   6   5       76.12       62.31      7.97 o 
   3   6   5        0.03        5.38      4.80 o 
   4   6   5      355.18      401.20     19.31 o 
   5   6   5       32.63       29.02     10.36 o 
   6   6   5       28.94       24.96      6.66 o 
   7   6   5        3.35       -1.98     11.07 o 
 -10   7   5        0.39        8.56      6.57 o 
  -9   7   5        3.27        6.72      6.09 o 
  -8   7   5       43.71       39.52      7.97 o 
  -7   7   5       32.27       33.70      6.99 o 
  -6   7   5       25.46       33.29      5.44 o 
  -5   7   5       69.58       76.08      7.38 o 
  -4   7   5       86.84       92.34      6.55 o 
  -3   7   5      135.17      138.58      7.62 o 
  -2   7   5       38.22       46.98      6.60 o 
  -1   7   5       10.46        7.12      3.54 o 
   0   7   5      129.80      139.38      8.68 o 
   1   7   5       35.39       37.82      6.47 o 
   2   7   5      221.64      230.88     14.58 o 
   3   7   5      123.49      112.22     13.41 o 
   4   7   5        0.82       -2.06      4.55 o 
   5   7   5       73.50       83.27      9.93 o 
   6   7   5       46.06       37.87     15.57 o 
   7   7   5       30.78       20.75     14.17 o 
 -10   8   5        8.91       11.12      7.50 o 
  -9   8   5        0.79       -4.91      4.91 o 
  -8   8   5        1.45        7.87      5.71 o 
  -7   8   5        0.00       -2.16      4.97 o 
  -6   8   5        9.16        5.80      4.11 o 
  -5   8   5      187.97      178.00     11.84 o 
  -4   8   5       80.14       80.94      7.52 o 
  -3   8   5       79.95       97.31      6.72 o 
  -2   8   5      274.23      260.85     11.69 o 
  -1   8   5        3.12       -1.65      3.00 o 
   0   8   5       36.67       38.96      5.36 o 
   1   8   5      231.46      254.59     11.88 o 
   2   8   5      199.64      215.12     13.62 o 
   3   8   5      390.34      384.51     17.89 o 
   4   8   5      462.30      428.82     19.43 o 
   5   8   5      112.22       93.31     13.44 o 
   6   8   5      106.51      117.75     11.97 o 
   7   8   5       13.55       18.45     13.82 o 
 -10   9   5       17.88       28.64      8.71 o 
  -9   9   5       23.94       24.74      7.95 o 
  -8   9   5        7.29        3.78      5.23 o 
  -7   9   5      223.52      248.05     13.19 o 
  -6   9   5        9.92        5.25      4.02 o 
  -5   9   5       40.15       33.12      5.77 o 
  -4   9   5       59.82       66.70      6.08 o 
  -3   9   5        1.75        1.50      4.36 o 
  -2   9   5        7.54        8.48      3.73 o 
  -1   9   5       41.52       39.11      7.78 o 
   0   9   5      441.25      440.75     22.01 o 
   1   9   5      476.45      457.94     20.15 o 
   2   9   5      390.51      362.47     17.54 o 
   3   9   5       14.04        2.80      4.69 o 
   4   9   5       14.32       19.37      6.23 o 
   5   9   5       75.32       76.25     10.07 o 
   6   9   5        9.97        6.62      9.14 o 
   7   9   5        0.01        4.47      8.71 o 
  -9  10   5        0.00        5.99     10.07 o 
  -8  10   5        0.06        1.88      5.84 o 
  -7  10   5       46.89       50.98      7.12 o 
  -6  10   5        5.79        4.16      4.79 o 
  -5  10   5      107.28      103.61     11.46 o 
  -4  10   5      134.92      154.96     10.88 o 
  -3  10   5      170.07      167.30     10.09 o 
  -2  10   5      231.79      197.59     10.79 o 
  -1  10   5      241.21      241.72     11.83 o 
   0  10   5        1.49        2.17      3.76 o 
   1  10   5      143.18      148.94     13.54 o 
   2  10   5      122.87      121.01     10.91 o 
   3  10   5       81.06       82.09     12.99 o 
   4  10   5        5.13       14.90      6.30 o 
   5  10   5       18.63       31.78      7.85 o 
   6  10   5        0.26        3.70      7.36 o 
   7  10   5       38.18       23.23     10.16 o 
  -9  11   5       10.34       26.81     11.50 o 
  -8  11   5       16.39       16.92      6.43 o 
  -7  11   5        7.95        4.66      4.78 o 
  -6  11   5       68.56       62.98      7.77 o 
  -5  11   5      217.70      230.50     12.28 o 
  -4  11   5       13.53       10.88      8.73 o 
  -3  11   5       22.82       14.24      5.28 o 
  -2  11   5       40.92       30.84      5.32 o 
  -1  11   5       37.71       30.56      5.46 o 
   0  11   5       53.20       70.89      7.17 o 
   1  11   5       90.48       92.66      8.10 o 
   2  11   5      148.53      166.69     17.16 o 
   3  11   5        5.86        1.58      4.04 o 
   4  11   5        8.20        7.79      5.58 o 
   5  11   5        0.03       -1.09      5.85 o 
   6  11   5        0.12       14.13      8.57 o 
  -9  12   5       25.87       31.85      8.89 o 
  -8  12   5        4.54        4.69      6.33 o 
  -7  12   5       10.86        8.76      5.22 o 
  -6  12   5        0.10        0.76      4.24 o 
  -5  12   5      158.69      156.74     12.67 o 
  -4  12   5       45.28       44.49      7.27 o 
  -3  12   5       59.43       60.61      9.07 o 
  -2  12   5        0.78       -2.62      3.50 o 
  -1  12   5       20.50       14.42      4.39 o 
   0  12   5      189.61      210.29     12.58 o 
   1  12   5      146.00      159.83     10.29 o 
   2  12   5      100.35      116.70     14.76 o 
   3  12   5       53.00       62.87      9.24 o 
   4  12   5        0.86        6.51      5.70 o 
   5  12   5       12.05       11.29      7.22 o 
   6  12   5        4.58       -1.04      7.96 o 
  -8  13   5        4.36        7.37      6.45 o 
  -7  13   5        1.32       -4.48      4.48 o 
  -6  13   5       71.27       63.68     10.63 o 
  -5  13   5        0.03       -1.68      4.60 o 
  -4  13   5       42.35       56.06      8.47 o 
  -3  13   5       34.77       38.20     11.05 o 
  -2  13   5        7.00        8.76      3.75 o 
  -1  13   5       52.75       46.27      6.35 o 
   0  13   5       60.34       57.14      6.96 o 
   1  13   5        7.66        1.79      3.97 o 
   2  13   5        6.52        1.04      4.73 o 
   3  13   5       69.88       62.26      9.38 o 
   4  13   5       18.01        8.77      6.38 o 
   5  13   5       30.94       39.27      8.69 o 
  -8  14   5        0.09        4.27      6.56 o 
  -7  14   5        0.68       -3.66      5.16 o 
  -6  14   5       53.55       60.79      9.45 o 
  -5  14   5       25.35       24.72      6.99 o 
  -4  14   5      123.61      121.24     11.71 o 
  -3  14   5        0.27        7.81      4.27 o 
  -2  14   5        2.54        1.67      3.90 o 
  -1  14   5       48.52       37.53      6.15 o 
   0  14   5       67.93       56.42      7.80 o 
   1  14   5        0.24        3.23      5.57 o 
   2  14   5        4.57        0.74      5.04 o 
   3  14   5        6.15        6.21      5.91 o 
   4  14   5       17.97        2.41      5.74 o 
   5  14   5       39.27       36.33      8.90 o 
  -7  15   5        0.50        0.72      6.64 o 
  -6  15   5       21.10       31.58      9.48 o 
  -5  15   5        5.68        6.73      5.68 o 
  -4  15   5        3.55        2.85      5.45 o 
  -3  15   5        6.28        8.40      4.45 o 
  -2  15   5        5.66        5.15      4.18 o 
  -1  15   5       11.81       15.20      5.47 o 
   0  15   5        8.21        2.11      7.33 o 
   1  15   5        3.24        2.79      5.61 o 
   2  15   5       27.78       13.54      6.52 o 
   3  15   5        0.60        3.17      6.03 o 
   4  15   5        0.04       -3.74      6.03 o 
  -7  16   5        0.09        3.01      7.64 o 
  -6  16   5        0.50        3.50      6.13 o 
  -5  16   5        2.03       -3.08      5.14 o 
  -4  16   5       24.07       26.58      7.13 o 
  -3  16   5       92.62       87.30      8.86 o 
  -2  16   5       55.16       71.64      8.17 o 
  -1  16   5        2.09        4.01      4.46 o 
   0  16   5       30.30       25.76      7.19 o 
   1  16   5        0.01        2.37      5.62 o 
   2  16   5        0.20       -0.48      5.90 o 
   3  16   5        3.28        8.19      6.99 o 
   4  16   5        2.79        2.99      7.10 o 
  -6  17   5        0.44        2.80      6.60 o 
  -5  17   5        1.79       -0.89      5.54 o 
  -4  17   5        2.00        0.67      5.69 o 
  -3  17   5        4.46        7.18      5.76 o 
  -2  17   5        0.51        2.80      4.79 o 
  -1  17   5       71.14       87.86     15.60 o 
   0  17   5       34.64       36.53     12.07 o 
   1  17   5        6.20        2.87      5.82 o 
   2  17   5       35.36       47.62      9.51 o 
   3  17   5        0.40        5.14      7.19 o 
  -5  18   5        7.39        9.41      6.79 o 
  -4  18   5        5.90        1.48      6.06 o 
  -3  18   5        0.77       -3.95      5.72 o 
  -2  18   5        7.64       11.08      6.58 o 
  -1  18   5        2.95       -1.46      7.36 o 
   0  18   5       34.87       32.59      8.75 o 
   1  18   5        0.04       -4.90      6.36 o 
   2  18   5       17.24        8.80      7.49 o 
  -3  19   5        9.09       13.93      9.38 o 
  -2  19   5        5.26        1.07      6.63 o 
  -1  19   5       26.94       25.65      8.42 o 
   0  19   5       23.45       33.21     10.69 o 
 -10   0   6       20.78        2.23     14.66 o 
  -9   0   6       11.14        7.27      6.87 o 
  -8   0   6        3.96       -0.34      5.76 o 
  -7   0   6      148.09      160.13     14.58 o 
  -6   0   6       31.25       16.44      6.66 o 
  -5   0   6        5.86        9.01      4.76 o 
  -4   0   6        0.25       -1.97      4.11 o 
  -3   0   6       29.86       26.52      5.22 o 
  -2   0   6       74.29       56.93     12.29 o 
  -1   0   6      113.73      115.46     10.81 o 
   0   0   6       83.81       92.60      9.91 o 
   1   0   6       29.10       27.92     11.38 o 
   2   0   6      185.94      155.38     21.60 o 
   3   0   6      209.63      178.31     23.48 o 
   4   0   6       18.23        9.92      9.85 o 
   5   0   6      143.65      128.24     21.77 o 
   6   0   6       33.37       43.62     15.77 o 
   7   0   6        5.17       11.73     13.92 o 
 -10   1   6        9.42        4.30      6.11 o 
  -9   1   6        0.87       -3.18      4.09 o 
  -8   1   6        1.60        4.34      4.10 o 
  -7   1   6        0.71       -1.13      4.09 o 
  -6   1   6        2.63        3.87      3.61 o 
  -5   1   6       57.23       59.78      5.21 o 
  -4   1   6        0.92        0.22      2.60 o 
  -3   1   6       31.73       32.14      4.57 o 
  -2   1   6      149.73      159.36      8.84 o 
  -1   1   6        4.94        3.96      3.80 o 
   0   1   6      213.97      206.08     14.06 o 
   1   1   6      184.26      204.33     16.62 o 
   2   1   6       79.13       57.33     10.42 o 
   3   1   6      117.15      116.69     14.31 o 
   4   1   6       14.68        1.11      6.56 o 
   5   1   6       25.13       19.27      8.60 o 
   6   1   6       20.49       36.05     12.97 o 
   7   1   6        0.61        7.92      9.39 o 
 -10   2   6        0.01        5.51      6.34 o 
  -9   2   6        1.66        1.79      6.94 o 
  -8   2   6        1.99        2.12      3.76 o 
  -7   2   6        3.19        5.14      3.84 o 
  -6   2   6       59.11       66.04      7.57 o 
  -5   2   6        0.04       -1.88      2.58 o 
  -4   2   6       79.21       71.98      5.49 o 
  -3   2   6       37.60       37.85      4.89 o 
  -2   2   6       25.83       17.43      4.15 o 
  -1   2   6       35.67       36.64      4.89 o 
   0   2   6       43.33       34.44      6.43 o 
   1   2   6       45.57       52.24      7.57 o 
   2   2   6       66.95       48.93      9.79 o 
   3   2   6      155.61      152.62     15.26 o 
   4   2   6       26.65       31.73      9.00 o 
   5   2   6       13.00       10.39      8.33 o 
   6   2   6        0.76        0.05      8.03 o 
   7   2   6        0.48       -0.15      8.56 o 
 -10   3   6        4.00        7.51      6.13 o 
  -9   3   6        1.72        5.55      7.83 o 
  -8   3   6        4.26        5.20      5.18 o 
  -7   3   6        0.08       -0.23      3.64 o 
  -6   3   6       12.25        6.35      3.90 o 
  -5   3   6       59.91       75.03      5.72 o 
  -4   3   6       29.01       37.65      4.38 o 
  -3   3   6       14.40       17.17      3.93 o 
  -2   3   6        5.56       11.39      3.44 o 
  -1   3   6        3.35       -0.76      3.87 o 
   0   3   6        1.02        3.45      5.17 o 
   1   3   6      646.80      665.41     24.43 o 
   2   3   6      432.89      413.86     20.18 o 
   3   3   6        0.62        7.12      8.37 o 
   4   3   6       76.55       57.83     16.21 o 
   5   3   6       27.09       13.34     12.76 o 
   6   3   6       21.41       17.27      9.01 o 
   7   3   6        3.98       -0.56     13.54 o 
 -10   4   6        0.00        0.44      6.40 o 
  -9   4   6        7.66       12.77      6.81 o 
  -8   4   6        0.57        3.79      5.41 o 
  -7   4   6       45.93       46.52      7.43 o 
  -6   4   6        1.13       -2.92      2.92 o 
  -5   4   6      179.34      182.43     12.51 o 
  -4   4   6       87.74       98.33      7.38 o 
  -3   4   6        0.22       -2.90      2.90 o 
  -2   4   6       21.49       17.96      7.72 o 
  -1   4   6       10.66       12.33      5.18 o 
   0   4   6      177.22      178.76     14.43 o 
   1   4   6        0.77        3.68      4.92 o 
   2   4   6       72.93       79.05      8.99 o 
   3   4   6       31.42       42.42      9.83 o 
   4   4   6      212.37      180.20     17.12 o 
   5   4   6        1.87        7.42     13.44 o 
   6   4   6        8.93       10.63     11.14 o 
   7   4   6        4.57        9.68     14.34 o 
 -10   5   6       21.06       19.39      9.25 o 
  -9   5   6       19.12       16.58      7.54 o 
  -8   5   6        0.01       -4.20      4.20 o 
  -7   5   6       13.47        3.57      5.04 o 
  -6   5   6       85.21       95.51      7.19 o 
  -5   5   6      168.82      175.10      9.95 o 
  -4   5   6       30.72       37.40      4.42 o 
  -3   5   6      126.03      129.66      8.36 o 
  -2   5   6      141.24      152.43      9.45 o 
  -1   5   6       43.52       44.72      6.99 o 
   0   5   6      131.26      122.60     12.78 o 
   1   5   6       96.70      106.71      9.70 o 
   2   5   6       11.41       17.35      5.51 o 
   3   5   6        1.61        0.62      4.53 o 
   4   5   6       98.92       93.03     13.17 o 
   5   5   6        5.29       19.44     14.20 o 
   6   5   6        0.24        6.45      8.88 o 
 -10   6   6        0.16        8.56      6.94 o 
  -9   6   6        1.30        0.16      7.76 o 
  -8   6   6       22.10        8.29     10.84 o 
  -7   6   6       43.54       57.61      8.76 o 
  -6   6   6        9.59       10.46      4.25 o 
  -5   6   6        8.30        7.14      3.47 o 
  -4   6   6      209.56      223.87      9.07 o 
  -3   6   6       88.68       97.29      7.95 o 
  -2   6   6      221.91      210.25     13.04 o 
  -1   6   6       50.78       49.04      6.25 o 
   0   6   6      112.35      108.59     13.71 o 
   1   6   6      143.01      139.85     18.96 o 
   2   6   6      113.05       95.15      9.91 o 
   3   6   6      424.55      417.05     19.45 o 
   4   6   6       14.92        6.46      9.31 o 
   5   6   6        0.01       -6.13      7.43 o 
   6   6   6        1.45        2.32      8.18 o 
  -9   7   6       72.10       63.36     10.43 o 
  -8   7   6        6.43        1.03      5.90 o 
  -7   7   6       39.96       43.33     10.73 o 
  -6   7   6        1.49        6.05      4.66 o 
  -5   7   6       10.21       13.08      4.71 o 
  -4   7   6        9.41       14.36      3.97 o 
  -3   7   6       19.96       17.69      4.86 o 
  -2   7   6       84.26       81.25      9.99 o 
  -1   7   6      248.45      246.97     29.96 o 
   0   7   6      190.58      203.07     11.25 o 
   1   7   6        0.49        3.92      4.49 o 
   2   7   6      193.28      202.11     13.61 o 
   3   7   6        0.53       11.03      5.46 o 
   4   7   6       80.76       69.26      9.62 o 
   5   7   6        0.56        5.21      7.88 o 
   6   7   6        4.21        6.00      8.93 o 
  -9   8   6        1.94        4.51      7.08 o 
  -8   8   6       11.11       15.87      7.30 o 
  -7   8   6       90.20       96.56     16.33 o 
  -6   8   6        1.54        1.62      4.03 o 
  -5   8   6      228.43      237.88     21.22 o 
  -4   8   6       39.82       37.24      5.07 o 
  -3   8   6       80.45       93.69      8.20 o 
  -2   8   6       69.86       74.60      8.50 o 
  -1   8   6      351.94      366.36     14.77 o 
   0   8   6      151.12      145.22      9.78 o 
   1   8   6       41.52       38.28      7.45 o 
   2   8   6      247.98      263.93     20.37 o 
   3   8   6      290.81      301.96     34.23 o 
   4   8   6        4.04        4.38      5.53 o 
   5   8   6        0.08       -3.02      7.59 o 
   6   8   6       19.78        2.41      8.77 o 
  -9   9   6        0.00        4.57      6.50 o 
  -8   9   6       38.83       55.88      9.93 o 
  -7   9   6       28.82       35.96      7.85 o 
  -6   9   6        2.37        6.40      4.51 o 
  -5   9   6       44.64       60.21      8.69 o 
  -4   9   6       22.21       16.68      5.03 o 
  -3   9   6       78.91       81.25     12.01 o 
  -2   9   6        0.10       -2.61      3.68 o 
  -1   9   6      365.62      372.08     15.19 o 
   0   9   6        0.04        5.13      3.83 o 
   1   9   6       33.96       32.96      5.76 o 
   2   9   6      160.76      158.18     17.65 o 
   3   9   6       19.97       11.59      5.67 o 
   4   9   6        2.64        4.12      5.74 o 
   5   9   6        1.46       10.42      6.47 o 
   6   9   6       31.73       38.99     18.94 o 
  -9  10   6       56.11       65.89     10.98 o 
  -8  10   6       50.28       41.82      8.77 o 
  -7  10   6       63.72       47.18      9.08 o 
  -6  10   6        1.55       -3.33      5.99 o 
  -5  10   6        3.82        7.24      7.64 o 
  -4  10   6       12.24       15.36      5.78 o 
  -3  10   6       15.79        7.58      4.47 o 
  -2  10   6       38.02       34.38      5.82 o 
  -1  10   6       75.09       83.12     12.05 o 
   0  10   6       55.17       60.67      7.18 o 
   1  10   6        0.49       -3.50      3.90 o 
   2  10   6      110.58       83.46      8.25 o 
   3  10   6        4.61        1.86      5.10 o 
   4  10   6        0.06       -1.19      5.21 o 
   5  10   6        0.27       -3.54      5.99 o 
  -8  11   6       18.57        8.69      6.76 o 
  -7  11   6       19.85       18.53      6.87 o 
  -6  11   6       34.11       40.98      8.13 o 
  -5  11   6        3.13       -3.71      5.16 o 
  -4  11   6        0.96       -0.09      5.15 o 
  -3  11   6        8.01        9.12      4.38 o 
  -2  11   6      212.29      197.54     11.67 o 
  -1  11   6       94.46       90.43      8.65 o 
   0  11   6      142.09      134.12     14.30 o 
   1  11   6       25.35       20.77      6.28 o 
   2  11   6       48.06       62.19      7.94 o 
   3  11   6        3.84        4.87      5.59 o 
   4  11   6        1.17       -5.53      6.96 o 
   5  11   6        0.09       -3.85      6.48 o 
  -8  12   6        1.94        6.41      9.12 o 
  -7  12   6        2.05        2.03      5.37 o 
  -6  12   6       42.24       42.82      8.60 o 
  -5  12   6        0.19       -0.12      5.28 o 
  -4  12   6       39.76       40.18      7.66 o 
  -3  12   6        0.15       -0.12      5.22 o 
  -2  12   6        1.61       -1.12      3.87 o 
  -1  12   6       31.30       23.32      5.64 o 
   0  12   6       24.17       27.72      5.82 o 
   1  12   6        5.73       11.11      4.90 o 
   2  12   6       22.77        7.98      5.12 o 
   3  12   6       24.41       25.07      7.60 o 
   4  12   6        8.46        0.52      6.77 o 
  -7  13   6        0.08        3.77      6.04 o 
  -6  13   6        1.83       -2.01      5.78 o 
  -5  13   6        0.05        2.41      5.46 o 
  -4  13   6        0.32        2.73      4.83 o 
  -3  13   6       30.62       35.55      9.71 o 
  -2  13   6        5.14        6.01      4.58 o 
  -1  13   6        0.45       -0.88      3.82 o 
   0  13   6       41.69       46.03      6.99 o 
   1  13   6       15.30       20.05      6.90 o 
   2  13   6       18.54       23.31      7.31 o 
   3  13   6        0.15        4.11      6.03 o 
   4  13   6        1.87        5.35      6.85 o 
  -7  14   6        0.14        4.67      7.13 o 
  -6  14   6        5.02        3.71      5.96 o 
  -5  14   6       21.68       24.03      7.61 o 
  -4  14   6       46.75       39.21      8.07 o 
  -3  14   6        8.56        8.03      4.82 o 
  -2  14   6       12.51       12.09      4.87 o 
  -1  14   6       10.39        1.81      4.24 o 
   0  14   6        0.19        3.49      4.55 o 
   1  14   6        2.12       10.40      6.24 o 
   2  14   6        5.77       10.48      8.63 o 
   3  14   6        0.10       -0.26      6.12 o 
  -6  15   6        8.39        7.68      7.09 o 
  -5  15   6        3.30       10.04      7.24 o 
  -4  15   6        7.72       12.54      9.20 o 
  -3  15   6        1.50       -1.68      4.52 o 
  -2  15   6       20.38       26.71      5.86 o 
  -1  15   6       42.41       50.51      7.44 o 
   0  15   6        0.14        5.88      5.83 o 
   1  15   6       19.15       16.54      8.95 o 
   2  15   6        4.62        9.70      6.82 o 
   3  15   6      117.78      157.50     15.13 o 
  -5  16   6        3.62       -2.18      6.38 o 
  -4  16   6        0.39       -3.14      5.60 o 
  -3  16   6       30.15       35.87      8.54 o 
  -2  16   6        1.03        2.43      4.82 o 
  -1  16   6        5.66        7.30      5.33 o 
   0  16   6        7.34        6.89      8.36 o 
   1  16   6        1.18        6.01      6.64 o 
   2  16   6        0.04        2.31      6.60 o 
  -4  17   6        1.83        2.55      6.61 o 
  -3  17   6        0.40        4.34      6.40 o 
  -2  17   6        2.34        6.10      5.19 o 
  -1  17   6        0.08        9.72      7.49 o 
   0  17   6        1.85        5.75      7.07 o 
  -9   1   7        0.04        4.36      6.35 o 
  -8   1   7       16.20       32.96      7.53 o 
  -7   1   7       25.01       25.63      5.84 o 
  -6   1   7        3.40        0.83      4.04 o 
  -5   1   7       29.02       28.41      4.43 o 
  -4   1   7        9.45        8.74      3.36 o 
  -3   1   7        3.44        4.08      3.14 o 
  -2   1   7        0.00        4.33      4.88 o 
  -1   1   7      368.45      407.74     24.32 o 
   0   1   7      357.22      308.26     21.54 o 
   1   1   7      296.90      255.14     19.87 o 
   2   1   7       59.41       41.98     26.20 o 
   3   1   7       51.52       39.27     10.14 o 
   4   1   7       13.02        8.34      8.17 o 
   5   1   7        3.28       10.74      9.09 o 
  -9   2   7       35.65       37.77      8.24 o 
  -8   2   7        9.47        6.53      5.02 o 
  -7   2   7       42.97       48.66      7.19 o 
  -6   2   7        4.15       10.36      4.68 o 
  -5   2   7       31.73       27.75      4.52 o 
  -4   2   7        2.14        2.67      3.17 o 
  -3   2   7        0.05       -0.51      2.95 o 
  -2   2   7       37.37       34.43      5.70 o 
  -1   2   7      131.70      126.85     10.75 o 
   0   2   7        2.44       -3.50      5.60 o 
   1   2   7       36.70       26.71     10.79 o 
   2   2   7       35.51       37.21     10.02 o 
   3   2   7        3.36       13.39      8.93 o 
   4   2   7       26.27       16.40      9.50 o 
   5   2   7       21.56       29.40     11.06 o 
  -9   3   7        0.72        7.22      6.70 o 
  -8   3   7        0.50        6.26      6.10 o 
  -7   3   7       16.06       11.55      4.82 o 
  -6   3   7        7.28        2.97      4.02 o 
  -5   3   7       71.06       54.53      6.06 o 
  -4   3   7        0.14        0.51      2.92 o 
  -3   3   7        0.85        1.78      3.72 o 
  -2   3   7      203.06      219.56     17.17 o 
  -1   3   7        2.51        0.48      5.13 o 
   0   3   7        0.78        8.60      6.63 o 
   1   3   7       78.43       75.90     21.59 o 
   2   3   7      149.58      156.98     21.61 o 
   3   3   7        0.00       -1.75      7.09 o 
   4   3   7        1.43       -7.21      7.21 o 
   5   3   7        6.71       -6.63      7.96 o 
  -9   4   7        3.29        2.23      6.84 o 
  -8   4   7       28.44       32.68      8.31 o 
  -7   4   7        5.37        3.72      6.31 o 
  -6   4   7       51.74       64.48     12.84 o 
  -5   4   7       69.42       60.53      7.43 o 
  -4   4   7      164.03      181.48      9.54 o 
  -3   4   7       31.71       29.62      7.27 o 
  -2   4   7        1.15        4.40      3.97 o 
  -1   4   7       14.83       15.22      4.76 o 
   0   4   7        0.25        5.28      5.55 o 
   1   4   7       98.06       76.78     24.65 o 
   2   4   7       22.97       16.49     12.03 o 
   3   4   7       10.88       19.69      9.56 o 
   4   4   7       22.44       22.74      9.91 o 
   5   4   7        3.54        5.20     12.77 o 
  -9   5   7        0.01        0.64      6.80 o 
  -8   5   7        0.10        2.55      6.32 o 
  -7   5   7       10.56       23.57      7.34 o 
  -6   5   7        0.33        1.25      3.61 o 
  -5   5   7        0.03        7.10      4.13 o 
  -4   5   7      192.82      200.97     10.03 o 
  -3   5   7       18.92       17.81      4.81 o 
  -2   5   7      176.11      186.47     11.13 o 
  -1   5   7       59.23       55.12      7.94 o 
   0   5   7      118.79      128.56     11.38 o 
   1   5   7       36.59       19.31      6.05 o 
   2   5   7       23.59       32.93     14.59 o 
   3   5   7       25.21       29.13     10.42 o 
   4   5   7        2.09       -0.79      7.81 o 
   5   5   7        1.10        4.12      8.81 o 
  -9   6   7       24.72       25.78      8.84 o 
  -8   6   7        2.16        5.05      6.83 o 
  -7   6   7       37.04       44.27     12.35 o 
  -6   6   7       32.81       14.61      5.43 o 
  -5   6   7        3.79       10.93      4.55 o 
  -4   6   7       11.41       11.69      3.93 o 
  -3   6   7       34.65       38.57      6.03 o 
  -2   6   7       12.69        6.98      4.19 o 
  -1   6   7       52.20       62.25      9.36 o 
   0   6   7       18.75       11.05      4.45 o 
   1   6   7      164.20      191.98     13.92 o 
   2   6   7       59.36       57.42     11.46 o 
   3   6   7       17.07       28.65     11.96 o 
   4   6   7        8.51        5.48      8.68 o 
   5   6   7        1.42        0.44      9.29 o 
  -8   7   7        0.69        5.44      6.78 o 
  -7   7   7       14.06       20.52      7.51 o 
  -6   7   7       50.21       40.22     10.13 o 
  -5   7   7      184.90      214.89     17.55 o 
  -4   7   7       11.22       12.23      4.20 o 
  -3   7   7       87.96       97.11      9.00 o 
  -2   7   7        0.15        0.24      4.03 o 
  -1   7   7       47.29       53.12     10.58 o 
   0   7   7      111.54       95.93      8.86 o 
   1   7   7       71.95       83.09      9.83 o 
   2   7   7        0.78        4.16      5.36 o 
   3   7   7       41.08       53.09     13.58 o 
   4   7   7       11.14       13.83      9.89 o 
  -8   8   7        0.96        8.72      6.86 o 
  -7   8   7        5.49       -0.07      8.82 o 
  -6   8   7       11.32       11.03      6.00 o 
  -5   8   7       43.85       52.21      8.65 o 
  -4   8   7       51.89       63.40      7.66 o 
  -3   8   7       20.51       15.29      4.98 o 
  -2   8   7        3.29        3.26      4.14 o 
  -1   8   7        2.73        4.97      4.57 o 
   0   8   7       48.37       40.05      9.46 o 
   1   8   7        0.11       -0.83      4.52 o 
   2   8   7        4.32        6.11      5.85 o 
   3   8   7        1.24        8.32      8.70 o 
   4   8   7       22.19       43.99     11.75 o 
  -8   9   7        2.04       -2.39      8.76 o 
  -7   9   7        0.84        3.85      8.55 o 
  -6   9   7       26.92       19.20      6.78 o 
  -5   9   7        8.23       11.70      6.23 o 
  -4   9   7       11.21        7.98      5.66 o 
  -3   9   7       47.35       55.65      7.48 o 
  -2   9   7       67.87       83.26      8.73 o 
  -1   9   7       11.87       16.91      5.04 o 
   0   9   7       28.89       32.42     11.01 o 
   1   9   7       40.97       51.91      7.54 o 
   2   9   7       12.16       21.20      7.05 o 
   3   9   7        0.97        1.68      6.28 o 
   4   9   7        4.07        6.29      9.01 o 
  -7  10   7        0.50        0.01      6.80 o 
  -6  10   7       28.50       36.67     11.61 o 
  -5  10   7        0.33       -3.06      5.05 o 
  -4  10   7        4.58       16.64      5.99 o 
  -3  10   7       12.02       11.74      5.01 o 
  -2  10   7       33.70       50.04      9.83 o 
  -1  10   7        1.22        9.94      4.99 o 
   0  10   7       41.92       31.05      9.93 o 
   1  10   7        0.07       -4.38      4.38 o 
   2  10   7       25.87       30.12      6.60 o 
   3  10   7        7.31        6.23      6.40 o 
  -7  11   7        0.58        5.52      8.17 o 
  -6  11   7        4.49        7.78      7.11 o 
  -5  11   7        0.19        1.99      5.35 o 
  -4  11   7       21.10       23.57      7.18 o 
  -3  11   7        2.72       -4.31      4.36 o 
  -2  11   7        5.66        2.19      4.67 o 
  -1  11   7       10.80       12.22      5.29 o 
   0  11   7      491.05      493.27     22.33 o 
   1  11   7        2.99       -1.53      4.29 o 
   2  11   7        5.45       15.12      6.13 o 
   3  11   7        8.67        3.41      7.05 o 
  -6  12   7       15.21       12.69      6.90 o 
  -5  12   7        1.23        3.83      6.14 o 
  -4  12   7       17.73       16.41      6.70 o 
  -3  12   7       80.04       80.75      9.03 o 
  -2  12   7      117.72      113.56     10.28 o 
  -1  12   7        9.71       14.33      5.66 o 
   0  12   7       48.84       45.63      7.50 o 
   1  12   7        0.23       -1.19      4.82 o 
   2  12   7       10.64       15.80      6.24 o 
  -6  13   7        4.12        5.85      7.10 o 
  -5  13   7        0.83       -0.61      5.44 o 
  -4  13   7        0.01        2.92      7.58 o 
  -3  13   7        2.18        4.08      5.15 o 
  -2  13   7       24.10       26.90      8.96 o 
  -1  13   7        7.85        6.92      4.81 o 
   0  13   7        7.46       19.66      6.32 o 
   1  13   7       27.86       29.86      6.93 o 
   2  13   7        6.61       17.47      7.71 o 
  -5  14   7       10.78       11.25      7.21 o 
  -4  14   7        1.34       -2.13      5.80 o 
  -3  14   7        8.38        4.95      6.97 o 
  -2  14   7        8.16        8.09      5.80 o 
  -1  14   7        6.20        0.98      5.31 o 
   0  14   7        0.57        1.95      5.13 o 
   1  14   7        3.89       -4.00      6.48 o 
  -3  15   7       12.78        9.48      6.73 o 
  -2  15   7        0.04        4.01      5.78 o 
  -1  15   7       13.54       12.86      6.37 o 
  -8   0   8        0.95        4.19     10.83 o 
  -7   0   8       73.28       87.19     21.64 o 
  -6   0   8        0.48       -3.04      6.25 o 
  -5   0   8        2.91        0.11      5.02 o 
  -4   0   8        1.81        2.70      5.43 o 
  -3   0   8      207.89      209.50     17.25 o 
  -2   0   8       40.22       55.70     16.33 o 
  -1   0   8       52.12       47.66     14.76 o 
   0   0   8        3.66        5.12     10.90 o 
   1   0   8        1.86       10.69     11.42 o 
   2   0   8       26.98        9.78     12.18 o 
   3   0   8       80.15      100.00     22.25 o 
  -8   1   8        8.15        3.67      5.32 o 
  -7   1   8       12.25       12.38      5.38 o 
  -6   1   8       13.38       15.18      6.13 o 
  -5   1   8        3.54       -0.58      4.04 o 
  -4   1   8        3.43        2.01      3.99 o 
  -3   1   8       19.08       18.50      7.94 o 
  -2   1   8       36.04       31.19      7.78 o 
  -1   1   8      245.90      248.61     20.29 o 
   0   1   8        1.40       14.03      8.45 o 
   1   1   8        0.15        2.85      7.69 o 
   2   1   8        0.01        3.70      8.67 o 
   3   1   8       32.16       60.39     13.34 o 
  -8   2   8        3.29        5.19      6.60 o 
  -7   2   8        5.80        6.93      5.43 o 
  -6   2   8       93.25      118.05     13.82 o 
  -5   2   8        0.68        5.31      4.68 o 
  -4   2   8       23.56       24.75      5.10 o 
  -3   2   8       41.08       39.67      6.93 o 
  -2   2   8       43.06       39.01      7.53 o 
  -1   2   8        0.24        3.81      6.73 o 
   0   2   8        0.88       -0.27      6.22 o 
   1   2   8        0.25        1.95     10.11 o 
   2   2   8       46.47       40.98     11.98 o 
   3   2   8        8.30        1.74     13.02 o 
  -8   3   8        1.28       -1.19      6.63 o 
  -7   3   8        1.53        5.29      5.22 o 
  -6   3   8       29.43       32.29      8.42 o 
  -5   3   8        9.36       11.78      4.95 o 
  -4   3   8       55.85       57.27      6.59 o 
  -3   3   8        0.89       -4.07      4.07 o 
  -2   3   8       84.08       81.52     10.25 o 
  -1   3   8      232.30      178.75     17.43 o 
   0   3   8       25.32       32.17      9.03 o 
   1   3   8       15.60       19.54      9.39 o 
   2   3   8        6.09        3.51      8.38 o 
   3   3   8        1.10        4.01      8.62 o 
  -8   4   8        0.03       -0.59      5.94 o 
  -7   4   8       24.29       33.94     10.14 o 
  -6   4   8        0.21        4.92      5.54 o 
  -5   4   8        1.15        7.98      5.01 o 
  -4   4   8      100.13      109.32      9.23 o 
  -3   4   8        0.20       -0.45      4.36 o 
  -2   4   8        4.53        3.38      4.63 o 
  -1   4   8       10.14       -0.24      5.28 o 
   0   4   8        0.05       -6.16      6.16 o 
   1   4   8        4.18        5.30     10.15 o 
   2   4   8        4.20       17.34      8.99 o 
   3   4   8       44.95       71.29     13.99 o 
  -7   5   8       32.53       11.36      8.54 o 
  -6   5   8       23.81       22.90      9.05 o 
  -5   5   8       11.46       15.60      5.38 o 
  -4   5   8       32.16       39.58      6.40 o 
  -3   5   8       16.48       11.70      4.81 o 
  -2   5   8        2.22        3.38      4.92 o 
  -1   5   8       15.22       13.42      9.09 o 
   0   5   8       21.59       15.91      9.19 o 
   1   5   8        0.15       -2.50      6.75 o 
   2   5   8        0.55       -0.62      8.43 o 
   3   5   8        0.20        1.55      8.33 o 
  -7   6   8       16.20       11.34      8.68 o 
  -6   6   8       18.29       23.89      8.97 o 
  -5   6   8       70.70       59.45      8.74 o 
  -4   6   8        1.31        1.13      3.97 o 
  -3   6   8        5.17        8.44      4.82 o 
  -2   6   8        0.79       -0.53      4.34 o 
  -1   6   8       30.86       31.90      6.58 o 
   0   6   8       27.57       27.42      8.94 o 
   1   6   8        0.82       -7.47      7.47 o 
   2   6   8        0.36       -2.54     14.24 o 
   3   6   8       10.13       15.97     18.61 o 
  -7   7   8        2.84        1.58      8.37 o 
  -6   7   8       12.29        4.21      6.63 o 
  -5   7   8        0.00        3.86      5.95 o 
  -4   7   8       57.34       69.84      8.35 o 
  -3   7   8        4.46       -1.08      4.40 o 
  -2   7   8       19.82       17.87      5.93 o 
  -1   7   8       28.98       24.95      6.16 o 
   0   7   8        1.68       -1.03      4.78 o 
   1   7   8        0.05       12.01      8.54 o 
   2   7   8        0.44       -1.56      7.71 o 
  -6   8   8       18.36        9.82      7.01 o 
  -5   8   8        9.26       22.39      8.69 o 
  -4   8   8        4.71        5.50      6.08 o 
  -3   8   8        5.75        5.59      5.29 o 
  -2   8   8        1.11        4.37      4.65 o 
  -1   8   8        3.08        2.26      4.80 o 
   0   8   8        1.40       -3.57      4.56 o 
   1   8   8       18.43       25.41      8.12 o 
   2   8   8        4.51        9.03     19.13 o 
  -6   9   8        0.07       -0.76      5.95 o 
  -5   9   8        0.01        1.99      5.94 o 
  -4   9   8        7.59       12.43      6.48 o 
  -3   9   8        0.03        1.06      7.12 o 
  -2   9   8      155.20      163.80     12.12 o 
  -1   9   8        0.50       -1.77      4.64 o 
   0   9   8        0.19       -1.00      4.48 o 
   1   9   8        2.31        6.30      5.52 o 
  -5  10   8        0.15        1.88      6.55 o 
  -4  10   8       20.17       21.33      7.13 o 
  -3  10   8       22.71       15.52      5.84 o 
  -2  10   8        9.52        6.98      5.58 o 
  -1  10   8        1.98       -0.70      4.99 o 
   0  10   8        0.11        8.22      5.58 o 
   1  10   8       20.27       19.62      6.63 o 
  -5  11   8        0.41       -3.66      6.33 o 
  -4  11   8        0.09        5.01      6.51 o 
  -3  11   8        0.17       -0.68      5.38 o 
  -2  11   8        6.23        0.56      5.03 o 
  -1  11   8        0.01        4.79      5.39 o 
   0  11   8       46.17       48.22      8.27 o 
  -3  12   8       11.27       12.92      6.02 o 
  -2  12   8       39.89       37.27      7.63 o 
  -6   1   9       35.36       26.37      8.57 o 
  -5   1   9       34.66       48.76     10.51 o 
  -4   1   9        2.65        0.77      4.75 o 
  -3   1   9      111.09       97.01      9.72 o 
  -2   1   9        5.07        4.43      5.99 o 
  -1   1   9        0.02       -0.14      8.02 o 
   0   1   9        6.66       -0.52      9.07 o 
   1   1   9        6.65       15.17      9.88 o 
  -6   2   9       43.53       61.78      9.85 o 
  -5   2   9        4.94        1.72      5.58 o 
  -4   2   9        6.79        3.47      5.21 o 
  -3   2   9        1.53       -0.64      4.76 o 
  -2   2   9        0.00       -2.38      5.71 o 
  -1   2   9        0.12       -7.63      7.63 o 
   0   2   9        4.37       -6.38      7.57 o 
  -5   3   9       13.00       10.37      5.75 o 
  -4   3   9       50.98       57.71     10.04 o 
  -3   3   9        2.15        7.40      6.08 o 
  -2   3   9        4.17        2.82      6.17 o 
  -1   3   9        3.48        0.96      6.09 o 
   0   3   9       26.52       35.62     15.82 o 
  -5   4   9       27.71       35.26      7.27 o 
  -4   4   9       17.61       22.30      6.41 o 
  -3   4   9       42.64       39.32      7.16 o 
  -2   4   9        0.89        5.75      6.61 o 
  -1   4   9        2.79        4.88      6.30 o 
   0   4   9       12.77       22.79     10.09 o 
  -5   5   9        6.22        4.26      5.68 o 
  -4   5   9       16.59       16.98      6.31 o 
  -3   5   9        1.16       -2.10      5.94 o 
  -2   5   9        4.54        1.65      5.86 o 
  -1   5   9        1.82        1.55      6.21 o 
   0   5   9        2.67       -2.57      5.79 o 
  -4   6   9        0.41        5.62      5.51 o 
  -3   6   9        3.86        7.92      7.25 o 
  -2   6   9        1.01       -1.40      6.40 o 
  -1   6   9       13.71        3.65      6.57 o 
  -3   7   9        1.40        1.49      5.40 o 
  -2   7   9        1.91        0.06      6.40 o 
                                                 
